# Supplementary material for: Assigning a role for chemosensory signal transduction in Campylobacter jejuni biofilms using a combined omics approach
Source: Sci Rep. 2020 Apr 22;10:6829. doi: 10.1038/s41598-020-63569-5 (PMC7176700; doi:10.1038/s41598-020-63569-5)
Supplement: Supplementary file 2 — Supplementary information2. [file 41598_2020_63569_MOESM2_ESM.xlsx]

## Sheet: RNAseq complete
RNAseq BIOFILM VERSUS PLANKTONIC
Gene	Gene	Cj number	Annotation	FDR	log10FDR	log2ratio	n-fold change	n-fold +/-
dnaA	dnaA	Cj0001	Chromosomal replication initiator protein DnaA	0.562969	0.249515	0.0964141	1.06911	1.06911
dnaN	dnaN	Cj0002	DNA polymerase III subunit beta (EC 2.7.7.7)	0.0829239	1.08132	-0.970825	0.510214	-1.95996
gyrB	gyrB	Cj0003	DNA gyrase subunit B (EC 5.99.1.3)	0.235971	0.627142	0.406764	1.32571	1.32571
Cj0004c	Cj0004c	Cj0004c	Monohaem cytochrome C	0.295459	0.529503	-0.413838	0.750624	-1.33223
Cj0005c	Cj0005c	Cj0005c	Molydopterin containing oxidoreductase	0.0437998	1.35853	0.944748	1.92485	1.92485
Cj0006	Cj0006	Cj0006	Putative Na+/H+ antiporter family protein	0.00075463	3.12227	1.85354	3.61385	3.61385
gltB	gltB	Cj0007	Glutamate synthase (NADPH) large subunit (EC 1.4.1.13)	0.961151	0.0172082	0.0233149	1.01629	1.01629
Cj0008	Cj0008	Cj0008	Putative uncharacterized protein	0.00134938	2.86986	-3.28653	0.102484	-9.75761
gltD	gltD	Cj0009	Glutamate synthase (NADPH) small subunit (EC 1.4.1.13)	0.0563838	1.24885	0.493403	1.40776	1.40776
rnhB	rnhB	Cj0010c	Ribonuclease HII (RNase HII) (EC 3.1.26.4)	3.75e-05	4.42597	-1.97575	0.254237	-3.93333
Cj0011c	Cj0011c	Cj0011c	Putative non-specific DNA binding protein. Functional classification-Synthesis and modification of macromolecules-DNA replication,restriction/modification, recombination and repair	7.49e-06	5.12552	-4.75746	0.0369711	-27.0481
rrc	rrc	Cj0012c	Non-haem iron protein	0.000890333	3.05045	-3.26303	0.104167	-9.6
ilvD	ilvD	Cj0013	Dihydroxy-acid dehydratase (DAD) (EC 4.2.1.9)	0.247982	0.605581	-0.254606	0.838216	-1.19301
Cj0014c	Cj0014c	Cj0014c	Putative integral membrane protein	0.00939422	2.02714	-1.29472	0.407616	-2.45329
Cj0015c	Cj0015c	Cj0015c	Putative uncharacterized protein	0.00479546	2.31917	0.58133	1.49623	1.49623
Cj0016	queC	Cj0016	7-cyano-7-deazaguanine synthase (EC 6.3.4.20) (7-cyano-7-carbaguanine synthase) (PreQ(0) synthase) (Queuosine biosynthesis protein QueC)	0.000609269	3.21519	1.49044	2.80974	2.80974
dsbI	dsbI	Cj0017c	Disulphide bond formation protein	0.722654	0.14107	-0.12915	0.91437	-1.09365
dba	dba	Cj0018c	Disulphide bond formation protein	0.000198448	3.70235	-1.59334	0.331403	-3.01748
Cj0019c	docB	Cj0019c	Putative MCP-domain signal transduction protein	0.000935103	3.02914	-1.35562	0.390768	-2.55906
Cj0020c	Cj0020c	Cj0020c	Cytochrome C551 peroxidase (EC 1.11.1.5)	6.62e-05	4.17914	-1.8796	0.271759	-3.67973
Cj0021c	Cj0021c	Cj0021c	Putative fumarylacetoacetate (FAA) hydrolase family protein	6.62e-05	4.17914	-1.99397	0.251047	-3.98332
Cj0022c	Cj0022c	Cj0022c	Pseudouridine synthase (EC 5.4.99.-)	0.0955239	1.01989	1.09487	2.13593	2.13593
purB	purB	Cj0023	Adenylosuccinate lyase (EC 4.3.2.2)	0.0131779	1.88015	1.19318	2.28657	2.28657
nrdA	nrdA	Cj0024	Ribonucleoside-diphosphate reductase (EC 1.17.4.1)	0.000966015	3.01502	1.42182	2.67924	2.67924
Cj0025c	Cj0025c	Cj0025c	Putative sodium:dicarboxylate family transmembrane symporter	0.00166847	2.77768	1.04975	2.07017	2.07017
thyX	thyX	Cj0026c	Thymidylate synthase ThyX (TS) (TSase) (EC 2.1.1.148)	0.000817304	3.08762	-0.93838	0.521818	-1.91638
pyrG	pyrG	Cj0027	CTP synthase (EC 6.3.4.2) (CTP synthetase) (UTP--ammonia ligase)	0.0735416	1.13347	-0.573719	0.671883	-1.48836
recJ	recJ	Cj0028	Putative single-stranded-DNA-specific exonuclease (EC 3.1.-.-)	0.465787	0.331812	-0.11793	0.921509	-1.08518
ansA	ansA	Cj0029	Cytoplasmic L-asparaginase (EC 3.5.1.1)	2.61e-05	4.58336	-2.53754	0.172236	-5.806
Cj0030	Cj0030	Cj0030	Putative uncharacterized protein	0.000451024	3.3458	-2.13615	0.227486	-4.39588
Cj0031	Cj0031	Cj0031	Putative type IIS restriction/modification enzyme	0.0126514	1.89786	0.61545	1.53204	1.53204
Cj0033	Cj0033	Cj0033	Putative integral membrane protein	0.644486	0.190786	0.368405	1.29093	1.29093
Cj0034c	Cj0034c	Cj0034c	Putative periplasmic protein	0.146491	0.83419	-0.682266	0.623186	-1.60466
Cj0035c	Cj0035c	Cj0035c	Putative efflux protein	0.000153713	3.81329	3.45247	10.9471	10.9471
Cj0036	Cj0036	Cj0036	Putative uncharacterized protein	0.0947956	1.02321	-0.411008	0.752098	-1.32961
Cj0037c	Cj0037c	Cj0037c	Putative cytochrome C	0.704295	0.152245	-0.097039	0.93495	-1.06958
Cj0038c	Cj0038c	Cj0038c	Putative poly(A) polymerase family protein (EC 2.7.7.-)	0.128008	0.892763	0.799354	1.74032	1.74032
typA	typA	Cj0039c	GTP-binding protein TypA homolog	0.00192811	2.71487	1.49378	2.81626	2.81626
Cj0040	Cj0040	Cj0040	Putative uncharacterized protein	0.000115524	3.93733	-3.55325	0.0851855	-11.7391
fliK	fliK	Cj0041	Putative flagellar hook-length control protein	0.0615219	1.21097	0.786152	1.72447	1.72447
flgD	flgD	Cj0042	Putative flagellar hook assembly protein	0.0435998	1.36052	-0.759124	0.590855	-1.69246
flgE	flgE	Cj0043	Flagellar hook protein	0.0400408	1.3975	0.817351	1.76217	1.76217
Cj0044c	Cj0044c	Cj0044c	Putative uncharacterized protein	0.73363	0.134523	-0.0976238	0.934571	-1.07001
Cj0045c	fedA	Cj0045c	Putative iron-binding protein	0.00117077	2.93153	-1.29421	0.407761	-2.45242
mnmA	mnmA	Cj0053c	tRNA-specific 2-thiouridylase MnmA (EC 2.8.1.-)	0.930613	0.0312307	-0.0199587	0.986261	-1.01393
Cj0054c	Cj0054c	Cj0054c	Putative lysine decarboxylase family protein	0.0319038	1.49616	0.479249	1.39402	1.39402
Cj0055c	Cj0055c	Cj0055c	Putative uncharacterized protein	0.259176	0.586405	-0.341683	0.78912	-1.26723
Cj0057	Cj0057	Cj0057	Putative periplasmic protein	0.000629996	3.20066	1.88346	3.68958	3.68958
Cj0058	Cj0058	Cj0058	Putative peptidase C39 family protein	0.00450081	2.34671	1.12496	2.18095	2.18095
fliY	fliY	Cj0059c	Putative flagellar motor switch protein	0.2635	0.579219	-0.170583	0.888483	-1.12551
fliM	fliM	Cj0060c	Flagellar motor switch protein	0.0390551	1.40832	1.01073	2.01492	2.01492
fliA	fliA	Cj0061c	RNA polymerase sigma factor	0.720147	0.142579	-0.079887	0.946132	-1.05694
Cj0062c	Cj0062c	Cj0062c	Putative integral membrane protein	0.472145	0.325925	-0.640267	0.641594	-1.55862
Cj0063c	Cj0063c	Cj0063c	Site-determining protein	0.0552539	1.25764	0.373497	1.29549	1.29549
flhF	flhF	Cj0064c	Flagellar biosynthesis protein FlhF (Flagella-associated GTP-binding protein)	0.0203344	1.69177	-0.467847	0.723043	-1.38304
folK	folK	Cj0065c	2-amino-4-hydroxy-6-hydroxymethyldihydropteridine pyrophosphokinase (EC 2.7.6.3) (6-hydroxymethyl-7,8-dihydropterin pyrophosphokinase) (PPPK) (7,8-dihydro-6-hydroxymethylpterin-pyrophosphokinase) (HPPK)	0.00198353	2.70256	-1.14633	0.451774	-2.21349
aroQ	aroQ	Cj0066c	3-dehydroquinate dehydratase (3-dehydroquinase) (EC 4.2.1.10) (Type II DHQase)	6.17e-06	5.20971	-2.81993	0.141617	-7.06128
Cj0067	Cj0067	Cj0067	Putative amidohydrolase family protein	0.567793	0.24581	0.20354	1.15152	1.15152
pspA	pspA	Cj0068	Protease	0.00495861	2.30464	1.86594	3.64506	3.64506
Cj0069	Cj0069	Cj0069	Putative uncharacterized protein	0.000814431	3.08915	-1.43761	0.369178	-2.70872
Cj0073c	Cj0073c	Cj0073c	Putative uncharacterized protein	5.42e-05	4.266	-2.0337	0.244228	-4.09454
Cj0074c	Cj0074c	Cj0074c	Putative iron-sulfur protein	0.0175622	1.75542	-1.08481	0.471454	-2.1211
Cj0075c	Cj0075c	Cj0075c	Putative oxidoreductase iron-sulfur subunit	0.0219064	1.65943	-0.995189	0.50167	-1.99334
lctP	lctP	Cj0076c	L-lactate permease	0.345814	0.461157	-0.883868	0.541912	-1.84532
cdtC	cdtC	Cj0077c	Cytolethal distending toxin C	0.174351	0.758575	-0.591225	0.663779	-1.50653
cdtB	cdtB	Cj0078c	Cytolethal distending toxin B	0.031599	1.50033	-0.448116	0.732999	-1.36426
cdtA	cdtA	Cj0079c	Cytolethal distending toxin subunit A (CDT A)	0.157395	0.803009	-0.71106	0.610871	-1.63701
Cj0080	Cj0080	Cj0080	Putative membrane protein. Functional classification-Membranes, lipoproteins and porins	0.307192	0.51259	-0.868066	0.547881	-1.82521
cydA	cydA	Cj0081	Cytochrome bd oxidase subunit I (EC 1.10.3.-)	2.56e-05	4.59176	2.69371	6.46973	6.46973
cydB	cydB	Cj0082	Cytochrome bd oxidase subunit II (EC 1.10.3.-)	0.000789242	3.10279	1.95039	3.8648	3.8648
Cj0085c	Cj0085c	Cj0085c	Putative amino acid recemase	0.544649	0.263883	-0.149376	0.90164	-1.10909
ung	ung	Cj0086c	Uracil-DNA glycosylase (UDG) (EC 3.2.2.27)	0.00827372	2.0823	2.24667	4.74585	4.74585
aspA	aspA	Cj0087	Aspartate ammonia-lyase (EC 4.3.1.1)	0.000585391	3.23255	-2.4641	0.181231	-5.51782
dcuA	dcuA	Cj0088	Anaerobic C4-dicarboxylate transporter	0.00107954	2.96676	-1.50034	0.35347	-2.82909
Cj0089	Cj0089	Cj0089	Putative lipoprotein	0.869683	0.0606392	0.0632243	1.0448	1.0448
Cj0090	Cj0090	Cj0090	Putative lipoprotein	0.0181639	1.74079	1.03655	2.05131	2.05131
Cj0091	Cj0091	Cj0091	Putative lipoprotein	0.0309383	1.5095	0.780727	1.718	1.718
Cj0092	Cj0092	Cj0092	Putative periplasmic protein	0.616713	0.209917	-0.112854	0.924757	-1.08137
Cj0093	Cj0093	Cj0093	Putative periplasmic protein	0.0267607	1.5725	0.724502	1.65233	1.65233
rplU	rplU	Cj0094	50S ribosomal protein L21	0.180528	0.743457	1.07976	2.11368	2.11368
rpmA	rpmA	Cj0095	50S ribosomal protein L27	0.727648	0.138079	0.222152	1.16647	1.16647
obgE	obg	Cj0096	GTPase obg (GTP-binding protein obg)	0.00164834	2.78295	0.823806	1.77007	1.77007
proB	proB	Cj0097	Glutamate 5-kinase (EC 2.7.2.11) (Gamma-glutamyl kinase) (GK)	0.00027541	3.56002	1.18536	2.27421	2.27421
fmt	fmt	Cj0098	Methionyl-tRNA formyltransferase (EC 2.1.2.9)	0.000312909	3.50458	3.01024	8.05698	8.05698
birA	birA	Cj0099	Putative biotin--[acetyl-CoA-carboxylase] synthetase (EC 6.3.4.15)	0.000598677	3.22281	2.08122	4.23166	4.23166
Cj0100	Cj0100	Cj0100	ParA family protein	0.0347455	1.4591	-0.507422	0.703478	-1.42151
Cj0101	parB	Cj0101	Probable chromosome-partitioning protein ParB	0.899093	0.0461952	0.0410206	1.02884	1.02884
atpF	atpF	Cj0102	ATP synthase F0 sector B' subunit (EC 3.6.3.14)	0.547875	0.261318	-0.390722	0.762748	-1.31105
atpF	atpF	Cj0103	ATP synthase subunit b (ATP synthase F(0) sector subunit b) (ATPase subunit I) (F-type ATPase subunit b)	0.663423	0.178209	0.329092	1.25622	1.25622
atpH	atpH	Cj0104	ATP synthase subunit delta (ATP synthase F(1) sector subunit delta) (F-type ATPase subunit delta) (F-ATPase subunit delta)	0.311156	0.507022	-0.615103	0.652883	-1.53167
atpA	atpA	Cj0105	ATP synthase subunit alpha (EC 3.6.3.14) (ATP synthase F1 sector subunit alpha) (F-ATPase subunit alpha)	0.345814	0.461157	-0.215372	0.861324	-1.161
atpG	atpG	Cj0106	ATP synthase gamma chain (ATP synthase F1 sector gamma subunit) (F-ATPase gamma subunit)	0.0164227	1.78456	-1.25454	0.419127	-2.38591
atpD	atpD	Cj0107	ATP synthase subunit beta (EC 3.6.3.14) (ATP synthase F1 sector subunit beta) (F-ATPase subunit beta)	0.0318977	1.49624	1.07778	2.11079	2.11079
atpC	atpC	Cj0108	ATP synthase epsilon chain (ATP synthase F1 sector epsilon subunit) (F-ATPase epsilon subunit)	0.0162462	1.78925	-0.764993	0.588456	-1.69936
exbB3	exbB3	Cj0109	Putative MotA/TolQ/ExbB proton channel family protein	0.459627	0.337594	-0.267674	0.830657	-1.20387
exbD3	exbD3	Cj0110	Putative exbD/tolR family transport protein	0.920995	0.0357429	0.0455353	1.03207	1.03207
Cj0111	Cj0111	Cj0111	Putative periplasmic protein	0.00450464	2.34634	1.05876	2.08314	2.08314
tolB	tolB	Cj0112	Protein TolB	0.096414	1.01586	-0.409484	0.752893	-1.32821
pal	pal cjaD	Cj0113	Peptidoglycan associated lipoprotein (Omp18)	0.0435061	1.36145	-0.904355	0.534272	-1.87171
Cj0114	Cj0114	Cj0114	Putative periplasmic protein	0.00512114	2.29063	-1.806	0.285983	-3.49671
slyD	slyD	Cj0115	Peptidyl-prolyl cis-trans isomerase (EC 5.2.1.8)	0.389711	0.409258	-0.458656	0.727664	-1.37426
fabD	fabD	Cj0116	Malonyl CoA-acyl carrier protein transacylase (EC 2.3.1.39)	0.881136	0.0549572	-0.139261	0.907984	-1.10134
pfs	pfs	Cj0117	5'-methylthioadenosine/S-adenosylhomocysteine nucleosidase (EC 3.2.2.16)	0.206807	0.684434	-0.41607	0.749463	-1.33429
Cj0118	Cj0118	Cj0118	Putative uncharacterized protein	0.0860511	1.06524	-0.525646	0.694648	-1.43958
Cj0119	Cj0119	Cj0119	Putative hydrolase	0.00931102	2.031	-1.12578	0.458254	-2.1822
Cj0120	Cj0120	Cj0120	Putative uncharacterized protein	0.137873	0.86052	-0.470828	0.72155	-1.3859
Cj0121	ybeY	Cj0121	Endoribonuclease YbeY (EC 3.1.-.-)	0.00337356	2.47191	1.22415	2.33618	2.33618
Cj0122	Cj0122	Cj0122	Putative uncharacterized protein	0.000855427	3.06782	-2.05245	0.241075	-4.14809
Cj0123c	Cj0123c	Cj0123c	tRNA-dihydrouridine synthase (EC 1.-.-.-)	0.000159833	3.79633	2.10327	4.29683	4.29683
Cj0124c	Cj0124c	Cj0124c	Putative membrane protein	0.0024792	2.60569	-1.12737	0.457749	-2.1846
Cj0125c	Cj0125c	Cj0125c	Putative uncharacterized protein	0.00486749	2.3127	1.31971	2.49616	2.49616
Cj0126c	rlmH	Cj0126c	Ribosomal RNA large subunit methyltransferase H (EC 2.1.1.177) (23S rRNA (pseudouridine1915-N3)-methyltransferase) (23S rRNA m3Psi1915 methyltransferase) (rRNA (pseudouridine-N3-)-methyltransferase RlmH)	0.0111773	1.95166	0.998291	1.99763	1.99763
accD	accD	Cj0127c	Acetyl-coenzyme A carboxylase carboxyl transferase subunit beta (ACCase subunit beta) (Acetyl-CoA carboxylase carboxyltransferase subunit beta) (EC 6.4.1.2)	0.0212197	1.67326	0.520026	1.43398	1.43398
Cj0128c	Cj0128c	Cj0128c	Putative inositol monophosphatase family protein	0.00388731	2.41035	1.42256	2.68061	2.68061
Cj0129c	bamA	Cj0129c	Outer membrane protein assembly factor BamA	0.706248	0.151043	0.0699774	1.0497	1.0497
tyrA	tyrA	Cj0130	Putative prephenate dehydrogenase (EC 1.3.1.12)	0.969273	0.0135539	-0.0120841	0.991659	-1.00841
Cj0131	Cj0131	Cj0131	Putative peptidase M23 family protein	1.44e-05	4.84164	-1.74707	0.297907	-3.35675
lpxC	lpxC	Cj0132	UDP-3-O-[3-hydroxymyristoyl] N-acetylglucosamine deacetylase (EC 3.5.1.-) (UDP-3-O-acyl-GlcNAc deacetylase)	0.457689	0.339429	-0.215893	0.861013	-1.16142
Cj0133	Cj0133	Cj0133	Putative glycoprotease family protein	0.485871	0.313479	-0.295967	0.814526	-1.22771
thrB	thrB	Cj0134	Homoserine kinase (HK) (HSK) (EC 2.7.1.39)	0.273084	0.563704	0.79565	1.73586	1.73586
Cj0135	Cj0135	Cj0135	Putative uncharacterized protein	0.000128439	3.8913	-2.85081	0.138618	-7.21405
infB	infB	Cj0136	Translation initiation factor IF-2	0.970024	0.0132174	0.0185858	1.01297	1.01297
rbfA	rbfA	Cj0137	Ribosome-binding factor A	0.380474	0.419675	0.20389	1.1518	1.1518
Cj0138	rimP	Cj0138	Ribosome maturation factor RimP	0.000911546	3.04022	1.06496	2.09211	2.09211
Cj0139	Cj0139	Cj0139	Putative endonuclease	0.0423692	1.37295	-0.583864	0.667174	-1.49886
Cj0140	Cj0140	Cj0140	Putative uncharacterized protein	0.0185	1.73283	0.989521	1.98552	1.98552
Cj0141c	Cj0141c	Cj0141c	Putative ABC transporter integral membrane protein	0.0617305	1.2095	1.03785	2.05316	2.05316
Cj0142c	Cj0142c	Cj0142c	Putative ABC transporter ATP-binding protein	0.0398489	1.39958	-1.12191	0.459486	-2.17635
Cj0143c	Cj0143c	Cj0143c	Putative periplasmic solute binding protein for ABC transport system	0.00788685	2.1031	-1.67188	0.313845	-3.18629
Cj0144	Cj0144	Cj0144	Putative methyl-accepting chemotaxis signal transduction protein	0.000479189	3.31949	-2.28138	0.205702	-4.86141
Cj0145	Cj0145	Cj0145	Putative TAT (Twin-Arginine Translocation) pathway signal sequence domain protein	0.000340954	3.4673	2.98918	7.94023	7.94023
trxB	trxB	Cj0146c	Thioredoxin reductase (EC 1.8.1.9)	0.0852164	1.06948	1.01663	2.02319	2.02319
trxA	trxA	Cj0147c	Thioredoxin	0.000608804	3.21552	-1.19813	0.435841	-2.29442
Cj0148c	Cj0148c	Cj0148c	UPF0102 protein Cj0148c	0.0988687	1.00494	1.03282	2.04602	2.04602
hom	hom	Cj0149c	Homoserine dehydrogenase (EC 1.1.1.3)	8.95e-05	4.04818	1.26997	2.41156	2.41156
Cj0150c	Cj0150c	Cj0150c	Aminotransferase (EC 2.6.1.1)	0.00518671	2.28511	0.997017	1.99587	1.99587
Cj0151c	Cj0151c	Cj0151c	Putative periplasmic protein	0.00901945	2.04482	-0.97746	0.507873	-1.969
Cj0152c	Cj0152c	Cj0152c	Putative membrane protein	0.000308832	3.51028	-0.974424	0.508943	-1.96486
Cj0153c	Cj0153c	Cj0153c	Putative rRNA methylase	0.000292526	3.53384	-1.83753	0.2798	-3.57398
Cj0154c	rsmI	Cj0154c	Ribosomal RNA small subunit methyltransferase I (EC 2.1.1.198) (16S rRNA 2'-O-ribose C1402 methyltransferase) (rRNA (cytidine-2'-O-)-methyltransferase RsmI)	0.00644897	2.19051	3.00679	8.03774	8.03774
rpmE	rpmE	Cj0155c	50S ribosomal protein L31	0.0673593	1.1716	-0.482046	0.715961	-1.39672
Cj0156c	Cj0156c	Cj0156c	Ribosomal RNA small subunit methyltransferase E (EC 2.1.1.193)	0.0696489	1.15709	2.14707	4.42926	4.42926
Cj0157c	Cj0157c	Cj0157c	Putative integral membrane protein	0.686286	0.163495	0.162879	1.11952	1.11952
Cj0158c	Cj0158c	Cj0158c	Putative haem-binding lipoprotein	0.00129846	2.88657	1.4008	2.64048	2.64048
Cj0159c	Cj0159c	Cj0159c	Putative 6-pyruvoyl tetrahydropterin synthase (EC 4.2.3.12)	0.261522	0.582491	-0.413886	0.750599	-1.33227
Cj0160c	queE	Cj0160c	7-carboxy-7-deazaguanine synthase (CDG synthase) (EC 4.3.99.3) (Queuosine biosynthesis protein QueE)	0.00959987	2.01773	1.60713	3.04645	3.04645
moaA	moaA	Cj0161c	Cyclic pyranopterin monophosphate synthase (EC 4.1.99.18) (Molybdenum cofactor biosynthesis protein A)	0.978494	0.00944184	0.0104345	1.00726	1.00726
Cj0162c	Cj0162c	Cj0162c	Putative periplasmic protein	0.0088704	2.05206	-0.79426	0.576639	-1.73419
Cj0163c	Cj0163c	Cj0163c	Putative uncharacterized protein	0.00159965	2.79597	-1.32402	0.39942	-2.50363
ubiA	ubiA	Cj0164c	Putative 4-hydroxybenzoate octaprenyltransferase (EC 2.5.1.-)	0.0151218	1.8204	0.969958	1.95878	1.95878
miaA	miaA	Cj0166	tRNA dimethylallyltransferase (EC 2.5.1.75) (Dimethylallyl diphosphate:tRNA dimethylallyltransferase) (DMAPP:tRNA dimethylallyltransferase) (DMATase) (Isopentenyl-diphosphate:tRNA isopentenyltransferase) (IPP transferase) (IPPT) (IPTase)	0.00931102	2.031	2.45438	5.48077	5.48077
Cj0167c	mntP	Cj0167c	Putative manganese efflux pump MntP	0.0456358	1.34069	1.18432	2.27256	2.27256
Cj0168c	Cj0168c	Cj0168c	Putative periplasmic protein	6.9e-05	4.16115	-2.59149	0.165914	-6.02721
sodB	sodB	Cj0169	Superoxide dismutase [Fe] (EC 1.15.1.1)	0.255563	0.592502	-0.433699	0.740361	-1.35069
Cj0170	Cj0170	Cj0170	Putative uncharacterized protein	2.72e-06	5.56543	-3.95873	0.0643138	-15.5488
Cj0172c	Cj0172c	Cj0172c	Putative saccharopine dehydrogenase (EC 1.5.1.7)	0.502746	0.298651	0.288483	1.22136	1.22136
cfbpC	cfbpC	Cj0173c	Putative iron-uptake ABC transport system ATP-binding protein	0.000113887	3.94353	1.88527	3.69423	3.69423
cfbpB	cfbpB	Cj0174c	Putative iron-uptake ABC transport system permease protein	0.00125727	2.90057	3.31767	9.97051	9.97051
cfbpA	cfbpA	Cj0175c	Putative iron-uptake ABC transport system,periplasmic iron-binding protein	0.00146193	2.83507	0.897223	1.86248	1.86248
Cj0176c	Cj0176c	Cj0176c	Putative lipoprotein	0.31466	0.502159	-0.952941	0.516578	-1.93581
Cj0177	Cj0177	Cj0177	Putative iron transport protein	0.00112077	2.95048	3.23587	9.42096	9.42096
Cj0178	Cj0178	Cj0178	Putative TonB-denpendent outer membrane receptor	7.49e-06	5.12552	3.81733	14.0972	14.0972
exbB1	exbB1	Cj0179	Biopolymer transport protein	0.047433	1.32392	0.93046	1.90588	1.90588
exbD1	exbD1	Cj0180	Biopolymer transport protein	0.0245205	1.61047	1.89005	3.70648	3.70648
tonB1	tonB1	Cj0181	TonB transport protein	0.009037	2.04398	1.07949	2.11328	2.11328
Cj0182	Cj0182	Cj0182	Putative transmembrane transport protein	0.00385827	2.41361	1.22117	2.33135	2.33135
Cj0183	Cj0183	Cj0183	Putative integral membrane protein with haemolysin domain	0.111242	0.95373	0.61363	1.5301	1.5301
Cj0184c	Cj0184c	Cj0184c	Putative serine/threonine protein phosphatase	0.0844315	1.0735	0.935334	1.91233	1.91233
Cj0185c	Cj0185c	Cj0185c	Putative phnA domain protein	ND	ND	ND	ND	ND
Cj0186c	Cj0186c	Cj0186c	Putative TerC family integral membrane protein	0.000164649	3.78344	2.66538	6.34396	6.34396
purN	purN	Cj0187c	Phosphoribosylglycinamide formyltransferase (EC 2.1.2.2)	0.000128198	3.89212	2.99838	7.99103	7.99103
Cj0188c	Cj0188c	Cj0188c	Putative kinase	2.17e-05	4.66354	1.94695	3.85559	3.85559
Cj0189c	Cj0189c	Cj0189c	Putative uncharacterized protein	0.00479546	2.31917	1.44121	2.71548	2.71548
Cj0190c	Cj0190c	Cj0190c	Putative uncharacterized protein	0.00261643	2.58229	1.62846	3.09182	3.09182
def	def	Cj0191c	Peptide deformylase (PDF) (EC 3.5.1.88) (Polypeptide deformylase)	0.0359822	1.44391	-0.617286	0.651896	-1.53399
clpP	clpP	Cj0192c	ATP-dependent Clp protease proteolytic subunit (EC 3.4.21.92) (Endopeptidase Clp)	0.660657	0.180024	0.130634	1.09477	1.09477
tig	tig	Cj0193c	Trigger factor (TF) (EC 5.2.1.8) (PPIase)	0.903381	0.044129	-0.0809655	0.945425	-1.05773
folE	folE	Cj0194	GTP cyclohydrolase 1 (EC 3.5.4.16) (GTP cyclohydrolase I) (GTP-CH-I)	0.823714	0.0842237	-0.128257	0.914936	-1.09297
fliI	fliI	Cj0195	Flagellum-specific ATP synthase (EC 3.6.3.14)	0.00343699	2.46382	0.994862	1.99289	1.99289
purF	purF	Cj0196c	Amidophosphoribosyltransferase (ATase) (EC 2.4.2.14) (Glutamine phosphoribosylpyrophosphate amidotransferase)	0.00499161	2.30176	1.25313	2.38358	2.38358
dapB	dapB	Cj0197c	4-hydroxy-tetrahydrodipicolinate reductase (HTPA reductase) (EC 1.17.1.8)	0.00704549	2.15209	1.74467	3.35118	3.35118
Cj0198c	Cj0198c	Cj0198c	Helicase-like protein	0.000320186	3.4946	3.47838	11.1454	11.1454
Cj0199c	Cj0199c	Cj0199c	Putative periplasmic protein	0.0120444	1.91921	1.7724	3.41621	3.41621
Cj0200c	Cj0200c	Cj0200c	Putative periplasmic protein	0.000244354	3.61198	-3.63162	0.0806815	-12.3944
Cj0201c	Cj0201c	Cj0201c	Putative integral membrane protein	0.0186322	1.72974	1.70966	3.27083	3.27083
Cj0202c	Cj0202c	Cj0202c	Putative uncharacterized protein	ND	ND	ND	ND	ND
Cj0203	Cj0203	Cj0203	Putative citrate transporter	0.000101087	3.9953	2.53717	5.80449	5.80449
Cj0204	Cj0204	Cj0204	Putative oligopeptide transporter, OPT family	0.000755643	3.12168	1.95758	3.8841	3.8841
uppP	uppP	Cj0205	Undecaprenyl-diphosphatase (EC 3.6.1.27) (Bacitracin resistance protein) (Undecaprenyl pyrophosphate phosphatase)	0.00501581	2.29966	1.28606	2.43861	2.43861
thrS	thrS	Cj0206	Threonine--tRNA ligase (EC 6.1.1.3) (Threonyl-tRNA synthetase) (ThrRS)	0.000321399	3.49296	1.68262	3.2101	3.2101
infC	infC	Cj0207	Translation initiation factor IF-3	0.00108422	2.96488	1.59305	3.01686	3.01686
Cj0208	Cj0208	Cj0208	Putative DNA modification methylase (Adenine-specific methyltransferase) (EC 2.1.1.72)	0.000205502	3.68718	3.03668	8.20601	8.20601
argC	argC	Cj0224	N-acetyl-gamma-glutamyl-phosphate reductase (AGPR) (EC 1.2.1.38) (N-acetyl-glutamate semialdehyde dehydrogenase) (NAGSA dehydrogenase)	0.00361865	2.44145	0.923589	1.89683	1.89683
Cj0225	Cj0225	Cj0225	Putative acetyltransferase (EC 2.3.-.-)	0.00138937	2.85718	2.96989	7.83478	7.83478
argB	argB	Cj0226	Acetylglutamate kinase (EC 2.7.2.8) (N-acetyl-L-glutamate 5-phosphotransferase) (NAG kinase) (AGK)	0.000171525	3.76567	2.74611	6.70906	6.70906
argD	argD	Cj0227	Acetylornithine aminotransferase (ACOAT) (EC 2.6.1.11)	0.000473927	3.32429	2.41137	5.31978	5.31978
pcm	pcm	Cj0228c	Protein-L-isoaspartate O-methyltransferase (EC 2.1.1.77)	0.130303	0.885046	0.547505	1.46156	1.46156
Cj0229	Cj0229	Cj0229	Putative acetyltransferase	0.00374787	2.42622	-1.25612	0.418668	-2.38853
Cj0230c	Cj0230c	Cj0230c	Nicotinate phosphoribosyltransferase (EC 2.4.2.11)	0.162939	0.787976	0.621336	1.5383	1.5383
nrdB	nrdB	Cj0231c	Ribonucleoside-diphosphate reductase subunit beta (EC 1.17.4.1)	0.534743	0.271855	0.164611	1.12086	1.12086
Cj0232c	Cj0232c	Cj0232c	Putative integral membrane protein	0.955994	0.0195448	-0.0227909	0.984327	-1.01592
pyrE	pyrE	Cj0233c	Orotate phosphoribosyltransferase (OPRT) (OPRTase) (EC 2.4.2.10)	0.000833139	3.07928	-1.02892	0.490075	-2.0405
frr	frr	Cj0234c	Ribosome-recycling factor (RRF) (Ribosome-releasing factor)	0.903381	0.044129	-0.0350746	0.975981	-1.02461
secG	secG	Cj0235c	Putative uncharacterized protein secG	0.975373	0.0108291	0.00977003	1.0068	1.0068
Cj0236c	Cj0236c	Cj0236c	Uncharacterized protein Cj0236c	0.00261643	2.58229	-1.18113	0.441006	-2.26754
cynT	cynT	Cj0237	Carbonic anhydrase (EC 4.2.1.1)	0.00294088	2.53152	0.908576	1.87719	1.87719
Cj0238	Cj0238	Cj0238	Putative mechanosensitive ion channel family protein	0.000194349	3.71142	0.998371	1.99774	1.99774
Cj0239c	Cj0239c	Cj0239c	Nitrogen fixation protein NifU	0.00206776	2.6845	2.76392	6.79238	6.79238
iscS	iscS	Cj0240c	Cysteine desulfurase (NifS protein homolog) (EC 2.8.1.7)	0.004925	2.30759	2.71379	6.56043	6.56043
Cj0241c	Cj0241c	Cj0241c	Bacteriohemerythrin	0.028501	1.54514	1.60984	3.05219	3.05219
Cj0243c	Cj0243c	Cj0243c	Putative uncharacterized protein	0.579614	0.236861	0.376372	1.29807	1.29807
rpmI	rpmI	Cj0244	50S ribosomal protein L35	0.931342	0.030891	0.0434341	1.03056	1.03056
rplT	rplT	Cj0245	50S ribosomal protein L20	0.286199	0.543331	-0.319556	0.801316	-1.24795
Cj0248	Cj0248	Cj0248	Putative uncharacterized protein	0.00778939	2.1085	-0.790686	0.578069	-1.7299
Cj0249	Cj0249	Cj0249	Putative uncharacterized protein	0.873276	0.0588487	0.0830252	1.05924	1.05924
Cj0250c	Cj0250c	Cj0250c	Putative MFS (Major Facilitator Superfamily) transport protein	0.51482	0.288345	0.276495	1.21125	1.21125
Cj0251c	Cj0251c	Cj0251c	Highly acidic protein	0.212285	0.673082	0.87177	1.82991	1.82991
moaC	moaC	Cj0252	Cyclic pyranopterin monophosphate synthase accessory protein (Molybdenum cofactor biosynthesis protein C)	0.00813626	2.08958	-0.724265	0.605305	-1.65206
Cj0253	Cj0253	Cj0253	Uncharacterized protein Cj0253	0.000649089	3.1877	-1.51147	0.350753	-2.85101
Cj0254	Cj0254	Cj0254	Putative uncharacterized protein	0.0120444	1.91921	-0.965533	0.512089	-1.95278
exoA	exoA	Cj0255c	Exodeoxyribonuclease (EC 3.1.11.2)	0.000159125	3.79826	1.41211	2.66126	2.66126
Cj0256	eptC	Cj0256	Putative sulfatase family protein	0.00218363	2.66082	2.42833	5.3827	5.3827
dgkA	dgkA	Cj0257	Diacylglycerol kinase (EC 2.7.1.107)	0.00129846	2.88657	3.08086	8.4612	8.4612
Cj0258	Cj0258	Cj0258	Putative bacterial regulatory protein, ArsR family	0.017338	1.761	1.91931	3.78241	3.78241
pyrC	pyrC	Cj0259	Dihydroorotase (EC 3.5.2.3)	0.0663443	1.1782	0.878145	1.83801	1.83801
Cj0260c	Cj0260c	Cj0260c	Small hydrophobic protein	0.980284	0.0086482	-0.016501	0.988628	-1.0115
Cj0261c	Cj0261c	Cj0261c	Putative SAM-dependent methyltransferase	0.954047	0.0204303	-0.0473389	0.96772	-1.03336
Cj0262c	Cj0262c	Cj0262c	Putative methyl-accepting chemotaxis signal transduction protein	0.345814	0.461157	0.487214	1.40174	1.40174
Cj0263	zupT	Cj0263	Zinc transporter ZupT	0.00953949	2.02047	1.49697	2.82249	2.82249
Cj0264c	Cj0264c	Cj0264c	Molybdopterin containing oxidoreductase	0.004925	2.30759	-1.95395	0.258108	-3.87434
Cj0265c	Cj0265c	Cj0265c	Putative cytochrome C-type haem-binding periplasmic protein	0.000168175	3.77424	-2.93134	0.131093	-7.62819
Cj0266c	Cj0266c	Cj0266c	Putative integral membrane protein	6.17e-06	5.20971	3.11547	8.66659	8.66659
Cj0267c	Cj0267c	Cj0267c	Putative integral membrane protein	0.977885	0.00971233	0.0100278	1.00697	1.00697
Cj0268c	Cj0268c	Cj0268c	Putative transmembrane protein	0.0231152	1.6361	1.88967	3.7055	3.7055
ilvE	ilvE	Cj0269c	Branched-chain amino acid aminotransferase (EC 2.6.1.42)	0.0638308	1.19497	1.278	2.42502	2.42502
Cj0270	Cj0270	Cj0270	Probable tautomerase Cj0270 (EC 5.3.2.-)	0.0259642	1.58563	-0.810563	0.570159	-1.7539
Cj0271	Cj0271	Cj0271	Bacterioferritin comigratory protein homolog	0.482187	0.316784	0.186452	1.13796	1.13796
Cj0272	Cj0272	Cj0272	Putative uncharacterized protein	0.00134614	2.87091	0.901748	1.86833	1.86833
fabZ	fabZ	Cj0273	3-hydroxyacyl-[acyl-carrier-protein] dehydratase FabZ (EC 4.2.1.59) ((3R)-hydroxymyristoyl-[acyl-carrier-protein] dehydratase) ((3R)-hydroxymyristoyl-ACP dehydrase) (Beta-hydroxyacyl-ACP dehydratase)	0.271705	0.565902	-0.257584	0.836487	-1.19548
lpxA	lpxA	Cj0274	Acyl-[acyl-carrier-protein]--UDP-N-acetylglucosamine O-acyltransferase (UDP-N-acetylglucosamine acyltransferase) (EC 2.3.1.129)	0.212285	0.673082	0.24108	1.18188	1.18188
clpX	clpX	Cj0275	ATP-dependent Clp protease ATP-binding subunit ClpX	0.00175217	2.75642	1.09942	2.14268	2.14268
mreB	mreB	Cj0276	Homolog of E. coli rod shape-determining protein	0.00473347	2.32482	1.21046	2.31411	2.31411
mreC	mreC	Cj0277	Homolog of E. coli rod shape-determining protein	0.153311	0.814428	0.468431	1.3836	1.3836
carB	carB	Cj0279	Carbamoyl-phosphate synthase large chain (EC 6.3.5.5) (Carbamoyl-phosphate synthetase ammonia chain)	0.0113534	1.94487	0.744197	1.67504	1.67504
Cj0280	Cj0280	Cj0280	Putative uncharacterized protein	0.191973	0.716759	0.414379	1.33272	1.33272
tal	tal	Cj0281c	Transaldolase (EC 2.2.1.2)	0.116453	0.93385	0.400397	1.31987	1.31987
serB	serB	Cj0282c	Putative phosphoserine phosphatase (EC 3.1.3.3)	0.613901	0.211902	0.173679	1.12793	1.12793
cheW	cheW	Cj0283c	Chemotaxis protein	0.000113483	3.94507	-1.68263	0.311515	-3.21012
cheA	cheA	Cj0284c	Chemotaxis histidine kinase (EC 2.7.3.-)	0.677957	0.168798	0.196409	1.14584	1.14584
cheV	cheV	Cj0285c	Chemotaxis protein (EC 2.7.3.-)	0.993343	0.00290075	-0.00550721	0.99619	-1.00382
Cj0286c	Cj0286c	Cj0286c	Putative uncharacterized protein	0.0925176	1.03378	-0.556475	0.679961	-1.47067
greA	greA	Cj0287c	Transcription elongation factor GreA (Transcript cleavage factor GreA)	0.00112077	2.95048	-1.03523	0.487938	-2.04944
lpxB	lpxB	Cj0288c	Lipid-A-disaccharide synthase (EC 2.4.1.182)	0.962991	0.0163779	0.0265048	1.01854	1.01854
peb3	peb3	Cj0289c	Major antigenic peptide PEB3	0.89408	0.0486234	0.0551975	1.039	1.039
surE	surE	Cj0293	5'-nucleotidase SurE (EC 3.1.3.5) (Nucleoside 5'-monophosphate phosphohydrolase)	0.000147041	3.83256	2.50651	5.68245	5.68245
Cj0294	Cj0294	Cj0294	Putative MoeB/ThiF family protein	0.000863673	3.06365	2.85117	7.21584	7.21584
Cj0295	Cj0295	Cj0295	Putative acetyltransferase (EC 2.3.1.-)	0.00225749	2.64638	2.5189	5.73144	5.73144
panD	panD	Cj0296c	Aspartate 1-decarboxylase (EC 4.1.1.11) (Aspartate alpha-decarboxylase) [Cleaved into: Aspartate 1-decarboxylase beta chain; Aspartate 1-decarboxylase alpha chain]	0.00220658	2.65628	0.772448	1.70817	1.70817
panC	panC	Cj0297c	Pantothenate synthetase (PS) (EC 6.3.2.1) (Pantoate--beta-alanine ligase) (Pantoate-activating enzyme)	0.00688226	2.16227	1.05278	2.07452	2.07452
panB	panB	Cj0298c	3-methyl-2-oxobutanoate hydroxymethyltransferase (EC 2.1.2.11) (Ketopantoate hydroxymethyltransferase) (KPHMT)	0.0166542	1.77848	1.14956	2.21846	2.21846
Cj0299	Cj0299	Cj0299	Putative periplasmic beta-lactamase (EC 3.5.2.6)	0.0119439	1.92285	1.6334	3.10244	3.10244
modC	modC	Cj0300c	Putative molybdenum transport ATP-binding protein	0.000222255	3.65315	4.15631	17.831	17.831
modB	modB	Cj0301c	Putative molybdenum transport system permease protein	0.000191146	3.71863	3.79469	13.8776	13.8776
Cj0302c	Cj0302c	Cj0302c	Putative molybdenum-pterin binding protein	0.314708	0.502093	0.90865	1.87729	1.87729
modA	modA	Cj0303c	Putative molybdate-binding lipoprotein	0.00303642	2.51764	0.999546	1.99937	1.99937
bioC	bioC	Cj0304c	Putative biotin synthesis protein	0.004925	2.30759	1.95975	3.88994	3.88994
Cj0305c	Cj0305c	Cj0305c	Putative uncharacterized protein	0.0152634	1.81635	2.07277	4.20695	4.20695
bioF	bioF	Cj0306c	8-amino-7-oxononanoate synthase (EC 2.3.1.47)	0.00429882	2.36665	2.29984	4.92404	4.92404
bioA	bioA	Cj0307	Adenosylmethionine-8-amino-7-oxononanoate aminotransferase (EC 2.6.1.62)	6.31e-05	4.19997	2.0761	4.21666	4.21666
bioD	bioD	Cj0308c	ATP-dependent dethiobiotin synthetase BioD (EC 6.3.3.3) (DTB synthetase) (DTBS) (Dethiobiotin synthase)	0.0767007	1.1152	0.73037	1.65906	1.65906
Cj0309c	Cj0309c	Cj0309c	Putative efflux protein	0.00254105	2.59499	0.800444	1.74164	1.74164
Cj0310c	Cj0310c	Cj0310c	Putative efflux protein	0.061197	1.21327	0.557054	1.47126	1.47126
Cj0311	rplY ctc	Cj0311	50S ribosomal protein L25 (General stress protein CTC)	0.0101427	1.99385	-1.05977	0.479709	-2.0846
pth	pth	Cj0312	Peptidyl-tRNA hydrolase (PTH) (EC 3.1.1.29)	0.0414694	1.38227	0.74713	1.67845	1.67845
Cj0313	Cj0313	Cj0313	Putative integral membrane protein	0.0663172	1.17837	1.188	2.27836	2.27836
lysA	lysA	Cj0314	Diaminopimelate decarboxylase (DAP decarboxylase) (DAPDC) (EC 4.1.1.20)	0.0398236	1.39986	-0.375643	0.770762	-1.29742
Cj0315	Cj0315	Cj0315	Putative HAD-superfamily hydrolase, subfamily IIA	0.0194462	1.71116	0.747984	1.67944	1.67944
pheA	pheA	Cj0316	Chorismate mutase/prephenate dehydratase (EC 4.2.1.51) (EC 5.4.99.5)	0.319362	0.495716	0.216958	1.16228	1.16228
hisC	hisC	Cj0317	Histidinol-phosphate aminotransferase (EC 2.6.1.9) (Imidazole acetol-phosphate transaminase)	0.0262777	1.58041	-0.671172	0.627996	-1.59237
fliF	fliF	Cj0318	Flagellar M-ring protein	0.0637109	1.19579	0.685796	1.60859	1.60859
fliG	fliG	cj0319	Flagellar motor switch protein	0.0015671	2.8049	0.673879	1.59536	1.59536
fliH	fliH	Cj0320	Putative flagellar assembly protein	0.0628138	1.20194	0.516552	1.43053	1.43053
dxs	dxs	Cj0321	1-deoxy-D-xylulose-5-phosphate synthase (EC 2.2.1.7) (1-deoxyxylulose-5-phosphate synthase) (DXP synthase) (DXPS)	2.53e-05	4.59688	2.01239	4.03451	4.03451
perR	perR	Cj0322	Peroxide stress regulator	0.38618	0.413211	-0.165087	0.891875	-1.12123
Cj0323	Cj0323	Cj0323	Putative uncharacterized protein	0.00492801	2.30733	-1.69484	0.30889	-3.2374
ubiE	ubiE	Cj0324	Ubiquinone/menaquinone biosynthesis methyltransferase ubiE (EC 2.1.1.163) (EC 2.1.1.201) (2-methoxy-6-polyprenyl-1,4-benzoquinol methylase) (Demethylmenaquinone methyltransferase)	0.436145	0.360369	0.268238	1.20434	1.20434
xseA	xseA	Cj0325	Exodeoxyribonuclease 7 large subunit (EC 3.1.11.6) (Exodeoxyribonuclease VII large subunit) (Exonuclease VII large subunit)	0.00077864	3.10866	2.24243	4.73195	4.73195
serC	serC	Cj0326	Phosphoserine aminotransferase (EC 2.6.1.52) (Phosphohydroxythreonine aminotransferase) (PSAT)	0.0501063	1.30011	-0.333624	0.79354	-1.26018
Cj0327	Cj0327	Cj0327	Putative endoribonuclease L-PSP family protein	0.398909	0.399126	-0.443283	0.735459	-1.35969
fabH	fabH	Cj0328c	3-oxoacyl-[acyl-carrier-protein] synthase 3 (EC 2.3.1.180) (3-oxoacyl-[acyl-carrier-protein] synthase III) (Beta-ketoacyl-ACP synthase III) (KAS III)	0.409001	0.388275	0.226769	1.17021	1.17021
plsX	plsX	Cj0329c	Phosphate acyltransferase (EC 2.3.1.n2) (Acyl-ACP phosphotransacylase) (Acyl-[acyl-carrier-protein]--phosphate acyltransferase) (Phosphate-acyl-ACP acyltransferase)	0.417901	0.378927	-0.271047	0.828718	-1.20668
rpmF	rpmF	Cj0330c	50S ribosomal protein L32	0.626391	0.203155	0.33122	1.25808	1.25808
Cj0331c	Cj0331c	Cj0331c	Putative uncharacterized protein	0.562969	0.249515	0.408158	1.32699	1.32699
ndk	ndk	Cj0332c	Nucleoside diphosphate kinase (NDK) (NDP kinase) (EC 2.7.4.6) (Nucleoside-2-P kinase)	0.0240802	1.61834	-1.03161	0.489165	-2.0443
fdxA	fdxA	Cj0333c	Ferredoxin	0.000505252	3.29649	-1.7131	0.305004	-3.27865
ahpC	ahpC	Cj0334	Alkyl hydroperoxide reductase (EC 3.4.-.-)	0.242141	0.615932	-0.361713	0.77824	-1.28495
flhB	flhB	Cj0335	Flagellar biosynthetic protein	0.001367	2.86423	0.827646	1.77479	1.77479
motB	motB	Cj0336c	Putative flagellar motor protein	0.723794	0.140385	0.103779	1.07458	1.07458
motA	motA	Cj0337c	Putative flagellar motor proton channel	0.0010215	2.99076	-1.38104	0.383943	-2.60455
polA	polA	Cj0338c	DNA polymerase (EC 2.7.7.7)	0.279785	0.553176	-0.500561	0.706832	-1.41476
Cj0339	Cj0339	Cj0339	Putative MFS (Major Facilitator Superfamily) transport protein	0.00770603	2.11317	0.858461	1.8131	1.8131
Cj0340	Cj0340	Cj0340	Putative nucleoside hydrolase	0.000308832	3.51028	1.70486	3.25997	3.25997
Cj0341c	Cj0341c	Cj0341c	Putative integral membrane protein	0.0800328	1.09673	1.30189	2.46552	2.46552
uvrA	uvrA	Cj0342c	Excinuclease ABC subunit A	3.55e-05	4.44977	1.60828	3.04887	3.04887
Cj0343c	Cj0343c	Cj0343c	Putative integral membrane protein	0.74915	0.125432	0.165348	1.12144	1.12144
Cj0344	Cj0344	Cj0344	Putative uncharacterized protein	0.427361	0.369205	-0.778608	0.582929	-1.71548
trpE	trpE	Cj0345	Putative anthranilate synthase component I (EC 4.1.3.27)	0.00914483	2.03882	0.58319	1.49816	1.49816
trpD	trpD	Cj0346	Anthranilate synthase component II (EC 4.1.3.27)	0.00480606	2.31821	1.67118	3.18476	3.18476
trpF	trpF	Cj0347	N-(5'-phosphoribosyl)anthranilate isomerase (PRAI) (EC 5.3.1.24)	0.0512488	1.29032	1.4457	2.72396	2.72396
trpB	trpB	Cj0348	Tryptophan synthase beta chain (EC 4.2.1.20)	1.56e-05	4.80688	2.98022	7.89105	7.89105
trpA	trpA	Cj0349	Tryptophan synthase alpha chain (EC 4.2.1.20)	0.00016491	3.78275	2.46608	5.5254	5.5254
Cj0350	Cj0350	Cj0350	Putative uncharacterized protein	0.0222796	1.65209	-0.781868	0.581613	-1.71936
fliN	fliN	Cj0351	Flagellar motor switch protein	0.00579367	2.23705	-0.799068	0.574721	-1.73998
Cj0352	Cj0352	Cj0352	Putative transmembrane protein	0.00106908	2.97099	-1.11803	0.460724	-2.1705
Cj0353c	Cj0353c	Cj0353c	Phosphatase (EC 3.6.1.11) (EC 3.6.1.40)	0.00882137	2.05446	1.37333	2.59068	2.59068
fdxB	fdxB	Cj0354c	Ferredoxin	0.47209	0.325975	0.367869	1.29045	1.29045
Cj0355c	Cj0355c	Cj0355c	Two-component regulator	8.27e-06	5.08249	-2.19195	0.218855	-4.56923
folB	folB	Cj0356c	Putative dihydroneopterin aldolase (EC 4.1.2.25)	0.673361	0.171752	0.328827	1.25599	1.25599
Cj0357c	plsY	Cj0357c	Glycerol-3-phosphate acyltransferase (Acyl-PO4 G3P acyltransferase) (Acyl-phosphate--glycerol-3-phosphate acyltransferase) (G3P acyltransferase) (GPAT) (EC 2.3.1.n3) (Lysophosphatidic acid synthase) (LPA synthase)	0.000232945	3.63275	-1.70377	0.306983	-3.25751
Cj0358	Cj0358	Cj0358	Putative cytochrome C551 peroxidase (EC 1.11.1.5)	2.53e-05	4.59688	-2.80366	0.143223	-6.9821
glmM	glmM	Cj0360	Phosphoglucosamine mutase (EC 5.4.2.10)	0.084311	1.07412	0.482532	1.39719	1.39719
lspA	lspA	Cj0361	Lipoprotein signal peptidase (EC 3.4.23.36) (Prolipoprotein signal peptidase) (Signal peptidase II) (SPase II)	8.64e-05	4.06349	1.40201	2.64269	2.64269
Cj0362	Cj0362	Cj0362	Putative integral membrane protein	0.0128925	1.88966	2.35219	5.106	5.106
Cj0363c	Cj0363c	Cj0363c	Putative oxygen-independent coproporphyrinogen III oxidase (EC 1.3.99.22)	0.0682804	1.1657	0.965852	1.95322	1.95322
Cj0364	Cj0364	Cj0364	Putative uncharacterized protein	0.000437929	3.3586	-3.3013	0.10144	-9.85803
cmeC	cmeC	Cj0365c	Outer membrane channel protein CmeC (Multidrug efflux system CmeABC)	0.00101584	2.99317	0.788065	1.72676	1.72676
cmeB	cmeB	Cj0366c	Inner membrane efflux transporter CmeB (Multidrug efflux system CmeABC)	0.00423386	2.37326	0.723363	1.65103	1.65103
cmeA	cmeA	Cj0367c	Periplasmic fusion protein CmeA (Multidrug efflux system CmeABC)	0.559932	0.251865	0.141368	1.10295	1.10295
cmeR	cmeR	Cj0368c	Transcriptional regulator CmeR	0.0417529	1.37931	-1.93306	0.261873	-3.81864
Cj0369c	Cj0369c	Cj0369c	Putative ferredoxin domain-containing integral membrane protein	0.00648476	2.18811	-1.1782	0.441904	-2.26294
rpsU	rpsU	Cj0370	30S ribosomal protein S21	0.00173279	2.76125	-1.08544	0.471247	-2.12203
Cj0371	Cj0371	Cj0371	UPF0323 lipoprotein Cj0371	0.826245	0.0828913	-0.0835106	0.943758	-1.05959
Cj0372	Cj0372	Cj0372	Putative glutathionylspermidine synthase (EC 6.3.1.8)	0.304621	0.51624	0.68206	1.60443	1.60443
Cj0373	Cj0373	Cj0373	Putative D-2-hydroxyacid dehydrogenase	0.0203344	1.69177	-0.380836	0.767992	-1.3021
Cj0374	Cj0374	Cj0374	UPF0234 protein Cj0374	0.937759	0.0279086	0.0793398	1.05653	1.05653
Cj0375	Cj0375	Cj0375	Putative lipoprotein	0.30581	0.514548	0.727676	1.65597	1.65597
Cj0376	Cj0376	Cj0376	Putative periplasmic protein	0.516118	0.287251	0.398223	1.31788	1.31788
Cj0377	Cj0377	Cj0377	Putative AAA family ATPase	8.37e-05	4.07727	1.39599	2.63169	2.63169
Cj0378c	Cj0378c	Cj0378c	Putative ferric reductase-like transmembrane protein	0.318813	0.496463	-0.761406	0.589921	-1.69514
Cj0379c	yedY	Cj0379c	Sulfoxide reductase catalytic subunit YedY (EC 1.8.-.-)	0.00556848	2.25426	0.654747	1.57434	1.57434
Cj0380c	Cj0380c	Cj0380c	Putative uncharacterized protein	0.345477	0.461581	0.307113	1.23723	1.23723
pyrF	pyrF	Cj0381c	Orotidine 5'-phosphate decarboxylase (EC 4.1.1.23) (OMP decarboxylase) (OMPDCase) (OMPdecase)	0.0947005	1.02365	0.365987	1.28876	1.28876
nusB	nusB	Cj0382c	N utilization substance protein B homolog (Protein NusB)	0.00104644	2.98029	-1.07456	0.474815	-2.10608
ribH	ribH	Cj0383c	6,7-dimethyl-8-ribityllumazine synthase (DMRL synthase) (LS) (Lumazine synthase) (EC 2.5.1.78)	0.739239	0.131215	0.156943	1.11492	1.11492
kdsA	kdsA	Cj0384c	2-dehydro-3-deoxyphosphooctonate aldolase (EC 2.5.1.55) (3-deoxy-D-manno-octulosonic acid 8-phosphate synthase) (KDO-8-phosphate synthase) (KDO 8-P synthase) (KDOPS) (Phospho-2-dehydro-3-deoxyoctonate aldolase)	0.0442863	1.35373	-0.434935	0.739727	-1.35185
Cj0385c	Cj0385c	Cj0385c	Putative integral membrane protein	0.00112446	2.94905	-1.10358	0.465361	-2.14887
engA	der	Cj0386	GTPase Der (GTP-binding protein EngA)	0.0418922	1.37787	-0.384898	0.765833	-1.30577
aroK	aroK	Cj0387	Shikimate kinase (SK) (EC 2.7.1.71)	0.00255062	2.59335	1.1328	2.19284	2.19284
trpS	trpS	Cj0388	Tryptophan--tRNA ligase (EC 6.1.1.2) (Tryptophanyl-tRNA synthetase) (TrpRS)	0.0230669	1.63701	-0.39899	0.758389	-1.31858
serS	serS	Cj0389	Serine--tRNA ligase (EC 6.1.1.11) (Seryl-tRNA synthetase) (SerRS) (Seryl-tRNA(Ser/Sec) synthetase)	0.970024	0.0132174	-0.0110271	0.992386	-1.00767
Cj0390	Cj0390	Cj0390	Putative transmembrane protein	0.0757063	1.12087	-0.382007	0.767369	-1.30315
Cj0391c	fedB	Cj0391c	Putative uncharacterized protein	0.000153713	3.81329	-2.74414	0.149256	-6.69991
pyk	pyk	Cj0392c	Pyruvate kinase (EC 2.7.1.40)	0.000136395	3.8652	-2.50821	0.175773	-5.68915
mqo	mqo	Cj0393c	Probable malate:quinone oxidoreductase (EC 1.1.5.4) (MQO) (Malate dehydrogenase [quinone])	0.000321399	3.49296	-0.987215	0.504451	-1.98236
Cj0394c	coaX	Cj0394c	Type III pantothenate kinase (EC 2.7.1.33) (PanK-III) (Pantothenic acid kinase)	0.0102584	1.98892	1.97397	3.92847	3.92847
Cj0395c	Cj0395c	Cj0395c	Putative uncharacterized protein	0.0249166	1.60351	-1.37278	0.386147	-2.58969
Cj0396c	Cj0396c	Cj0396c	Putative lipoprotein	0.000522233	3.28214	-1.55496	0.340338	-2.93825
Cj0397c	Cj0397c	Cj0397c	Putative uncharacterized protein	2.01e-05	4.6968	-2.25646	0.209285	-4.77816
gatC	gatC	Cj0398	Glutamyl-tRNA(Gln) amidotransferase subunit C (Glu-ADT subunit C) (EC 6.3.5.-)	2.53e-05	4.59688	-3.51717	0.0873427	-11.4492
Cj0399	Cj0399	Cj0399	Colicin V production protein homolog	0.000576677	3.23907	-1.41478	0.375066	-2.66619
fur	fur	Cj0400	Ferric uptake regulation protein (Ferric uptake regulator)	0.000356489	3.44795	-1.48411	0.357468	-2.79745
lysS	lysS	Cj0401	Lysine--tRNA ligase (EC 6.1.1.6) (Lysyl-tRNA synthetase) (LysRS)	0.000632522	3.19892	-1.14911	0.450903	-2.21777
glyA	glyA	Cj0402	Serine hydroxymethyltransferase (SHMT) (Serine methylase) (EC 2.1.2.1)	5.66e-05	4.24718	-1.54831	0.341911	-2.92474
Cj0403	Cj0403	Cj0403	Putative uncharacterized protein	0.00356404	2.44806	-1.37487	0.385589	-2.59344
Cj0404	Cj0404	Cj0404	Putative transmembrane protein	0.0010734	2.96924	-1.46714	0.361698	-2.76473
aroE	aroE	Cj0405	Shikimate dehydrogenase (EC 1.1.1.25)	5.09e-05	4.29328	-1.82701	0.281849	-3.548
Cj0406c	Cj0406c	Cj0406c	Putative lipoprotein	0.00062754	3.20236	-2.25618	0.209326	-4.77724
lgt	lgt	Cj0407	Prolipoprotein diacylglyceryl transferase (EC 2.4.99.-)	0.850764	0.0701906	0.0469477	1.03308	1.03308
frdC	frdC	Cj0408	Fumarate reductase cytochrome B subunit	0.00116226	2.9347	-1.87329	0.272951	-3.66366
frdA	frdA	Cj0409	Fumarate reductase flavoprotein subunit (EC 1.3.99.1)	0.0194462	1.71116	-1.17998	0.441358	-2.26573
frdB	frdB	Cj0410	Fumarate reductase iron-sulfur protein (EC 1.3.99.1)	0.0784591	1.10536	-0.873645	0.545766	-1.83229
Cj0411	Cj0411	Cj0411	Putative ATP/GTP binding protein	0.000823285	3.08445	-2.23937	0.211779	-4.7219
Cj0412	Cj0412	Cj0412	Putative ATP/GTP binding protein	0.0244397	1.6119	-1.06108	0.479272	-2.0865
Cj0413	Cj0413	Cj0413	Putative periplasmic protein	0.314118	0.502907	-0.851787	0.554098	-1.80474
Cj0414	Cj0414	Cj0414	Putative oxidoreductase subunit	0.000542554	3.26556	-1.44348	0.367679	-2.71977
Cj0415	Cj0415	Cj0415	Putative GMC oxidoreductase subunit	0.00813626	2.08958	-0.792295	0.577425	-1.73183
Cj0416	Cj0416	Cj0416	Putative uncharacterized protein	0.000164357	3.78421	-3.54069	0.0859304	-11.6373
Cj0417	Cj0417	Cj0417	Putative uncharacterized protein	0.000153538	3.81378	-4.13071	0.0570865	-17.5173
Cj0418c	Cj0418c	Cj0418c	Putative uncharacterized protein	0.137518	0.86164	-1.05382	0.481691	-2.07602
Cj0419	Cj0419	Cj0419	Putative histidine triad (HIT) family protein	0.956529	0.0193019	-0.0419621	0.971333	-1.02951
Cj0420	Cj0420	Cj0420	Putative periplasmic protein	0.446805	0.349882	-0.588464	0.66505	-1.50365
Cj0421c	Cj0421c	Cj0421c	Putative integral membrane protein	0.000109947	3.95882	-2.18852	0.219377	-4.55836
Cj0422c	Cj0422c	Cj0422c	Putative H-T-H containing protein	4.3e-05	4.36653	-4.12636	0.0572588	-17.4646
Cj0423	Cj0423	Cj0423	Putative integral membrane protein	0.000432628	3.36389	-5.24794	0.0263156	-38.0002
Cj0424	Cj0424	Cj0424	Putative acidic periplasmic protein	0.000629996	3.20066	-3.16798	0.111261	-8.98786
Cj0425	Cj0425	Cj0425	Putative periplasmic protein	0.0232036	1.63444	-2.14114	0.2267	-4.41111
Cj0426	Cj0426	Cj0426	Putative ABC transporter ATP-binding protein	0.082557	1.08325	-0.577241	0.670244	-1.49199
Cj0427	Cj0427	Cj0427	Putative uncharacterized protein	0.000115156	3.93871	-2.19555	0.218309	-4.58065
Cj0428	Cj0428	Cj0428	Putative uncharacterized protein	1.5e-05	4.82391	-3.06132	0.119798	-8.34737
Cj0429c	Cj0429c	Cj0429c	Putative uncharacterized protein	0.0252506	1.59773	-0.933101	0.523731	-1.90938
Cj0430	Cj0430	Cj0430	Putative integral membrane protein	0.0988687	1.00494	-1.04391	0.485011	-2.06181
Cj0431	Cj0431	Cj0431	Putative periplasmic ATP/GTP-binding protein	0.384592	0.415	0.571012	1.48557	1.48557
murD	murD	Cj0432c	UDP-N-acetylmuramoylalanine--D-glutamate ligase (EC 6.3.2.9) (D-glutamic acid-adding enzyme) (UDP-N-acetylmuramoyl-L-alanyl-D-glutamate synthetase)	0.883649	0.0537201	-0.0456826	0.968831	-1.03217
mraY	mraY	Cj0433c	Phospho-N-acetylmuramoyl-pentapeptide-transferase (EC 2.7.8.13) (UDP-MurNAc-pentapeptide phosphotransferase)	0.0682804	1.1657	-0.553465	0.681382	-1.46761
pgm	gpmI	Cj0434	2,3-bisphosphoglycerate-independent phosphoglycerate mutase (BPG-independent PGAM) (Phosphoglyceromutase) (iPGM) (EC 5.4.2.1)	0.17488	0.757259	-0.406929	0.754227	-1.32586
fabG	fabG	Cj0435	3-oxoacyl-[acyl-carrier protein] reductase (EC 1.1.1.100)	0.720771	0.142203	-0.160691	0.894597	-1.11782
Cj0436	Cj0436	Cj0436	Putative pyridoxamine 5'-phosphate oxidase (EC 1.4.3.5)	0.125124	0.902658	-0.584284	0.66698	-1.49929
sdhA	sdhA	Cj0437	Succinate dehydrogenase flavoprotein subunit (EC 1.3.99.1)	6.87e-06	5.16304	-2.46627	0.180958	-5.52613
sdhB	sdhB	Cj0438	Putative succinate dehydrogenase iron-sulfur protein (EC 1.3.5.1)	0.000609552	3.21499	-1.40301	0.37814	-2.64452
sdhC	sdhC	Cj0439	Putative succinate dehydrogenase subunit C (EC 1.3.99.1)	6.96e-05	4.15739	-1.62266	0.324736	-3.07942
Cj0440c	Cj0440c	Cj0440c	Putative transcriptional regulator	0.00343699	2.46382	-2.02813	0.245173	-4.07875
acpP	acpP	Cj0441	Acyl carrier protein (ACP)	1.78e-05	4.74958	-2.1508	0.225188	-4.44073
fabF	fabF	Cj0442	3-oxoacyl-[acyl-carrier-protein] synthase 2 (EC 2.3.1.179)	0.931121	0.0309941	-0.0415607	0.971603	-1.02923
accA	accA	Cj0443	Acetyl-coenzyme A carboxylase carboxyl transferase subunit alpha (ACCase subunit alpha) (Acetyl-CoA carboxylase carboxyltransferase subunit alpha) (EC 6.4.1.2)	0.00254546	2.59423	1.71412	3.28096	3.28096
Cj0447	Cj0447	Cj0447	Putative NUDIX hydrolase family protein	0.0418565	1.37824	-1.11301	0.462328	-2.16297
Cj0448c	Cj0448c	Cj0448c	Putative MCP-type signal transduction protein	0.000653979	3.18444	-2.77886	0.145707	-6.86311
Cj0449c	Cj0449c	Cj0449c	Putative uncharacterized protein	2.72e-06	5.56543	-5.71513	0.0190359	-52.5322
rpmB	rpmB	Cj0450c	50S ribosomal protein L28	0.914921	0.0386164	-0.0447326	0.969469	-1.03149
rep	rep	Cj0451	Ribulose-phosphate 3-epimerase (EC 5.1.3.1)	0.078627	1.10443	0.854519	1.80816	1.80816
dnaQ	dnaQ	Cj0452	Exonuclease, dna polymerase III epsilon subunit (EC 2.7.7.7)	0.0275599	1.55972	1.46979	2.76982	2.76982
thiC	thiC	Cj0453	Phosphomethylpyrimidine synthase (EC 4.1.99.17) (Hydroxymethylpyrimidine phosphate synthase) (HMP-P synthase) (HMP-phosphate synthase) (HMPP synthase) (Thiamine biosynthesis protein ThiC)	0.0102667	1.98857	1.5505	2.9292	2.9292
Cj0454c	Cj0454c	Cj0454c	Putative membrane protein	0.130686	0.88377	-0.54537	0.685216	-1.45939
Cj0455c	Cj0455c	Cj0455c	Putative membrane protein	ND	ND	ND	ND	ND
Cj0456c	Cj0456c	Cj0456c	Putative uncharacterized protein	0.101447	0.993762	-0.768534	0.587014	-1.70354
Cj0457c	Cj0457c	Cj0457c	Putative lipoprotein	0.00166847	2.77768	-1.26517	0.41605	-2.40356
miaB	miaB	Cj0458c	(Dimethylallyl)adenosine tRNA methylthiotransferase MiaB (EC 2.-.-.-) (tRNA-i(6)A37 methylthiotransferase)	0.0321719	1.49252	-1.03059	0.489511	-2.04286
Cj0459c	Cj0459c	Cj0459c	Putative uncharacterized protein	2.01e-05	4.6968	-3.85288	0.0692096	-14.4489
nusA	nusA	Cj0460	Transcription termination factor	0.00131028	2.88264	-0.776579	0.583749	-1.71306
Cj0461c	Cj0461c	Cj0461c	Putative MFS (Major Facilitator Superfamily) transport protein	0.100253	0.998902	1.39058	2.62184	2.62184
Cj0462	Cj0462	Cj0462	Putative radical SAM domain protein	0.148217	0.829102	-0.582047	0.668015	-1.49697
Cj0463	Cj0463	Cj0463	Zinc protease-like protein	0.370222	0.431538	-0.291307	0.817161	-1.22375
recG	recG	Cj0464	ATP-dependent DNA helicase (EC 3.6.1.-)	0.0881372	1.05484	0.641291	1.55972	1.55972
ctb	ctb	Cj0465c	Group 3 truncated hemoglobin ctb (Cj-trHbP) (Truncated Hb)	0.720526	0.142351	0.243479	1.18384	1.18384
nssR	nssR	Cj0466	Transcriptional regulator	0.00501707	2.29955	-1.99541	0.250797	-3.98729
Cj0467	Cj0467	Cj0467	Amino-acid ABC transporter integral membrane protein	0.145442	0.837311	-0.563246	0.676778	-1.47759
Cj0468	Cj0468	Cj0468	Amino-acid ABC transporter integral membrane protein	0.0174093	1.75922	0.947692	1.92879	1.92879
Cj0469	Cj0469	Cj0469	Amino-acid ABC transporter ATP-binding protein	0.171562	0.765579	-0.605753	0.657128	-1.52177
tuf	tuf	Cj0470	Elongation factor Tu (EF-Tu)	0.0485459	1.31385	0.982723	1.97619	1.97619
rpmG	rpmG	Cj0471	50S ribosomal protein L33	0.0437998	1.35853	2.24779	4.74956	4.74956
secE	secE	Cj0472	Preprotein translocase SecE subunit	0.00488016	2.31157	3.24642	9.49005	9.49005
nusG	nusG	Cj0473	Transcription termination/antitermination protein NusG	0.0149155	1.82636	2.84189	7.16958	7.16958
rplK	rplK	Cj0474	50S ribosomal protein L11	0.00227025	2.64393	2.53723	5.80473	5.80473
rplA	rplA	Cj0475	50S ribosomal protein L1	0.143685	0.842589	0.681119	1.60338	1.60338
rplJ	rplJ	Cj0476	50S ribosomal protein L10	0.00901945	2.04482	0.770602	1.70598	1.70598
rplL	rplL	Cj0477	50S ribosomal protein L7/L12	0.0053697	2.27005	0.742348	1.6729	1.6729
rpoB	rpoB	Cj0478	DNA-directed RNA polymerase subunit beta (RNAP subunit beta) (EC 2.7.7.6) (RNA polymerase subunit beta) (Transcriptase subunit beta)	0.0416684	1.38019	1.20661	2.30795	2.30795
rpoC	rpoC	Cj0479	DNA-directed RNA polymerase subunit beta' (RNAP subunit beta') (EC 2.7.7.6) (RNA polymerase subunit beta') (Transcriptase subunit beta')	0.00864752	2.06311	1.42174	2.67908	2.67908
Cj0480c	Cj0480c	Cj0480c	Putative transcriptional regulator	0.995226	0.00207817	0.00535683	1.00372	1.00372
dapA	dapA	Cj0481	Putative dihydrodipicolinate synthase (EC 4.2.1.52)	0.338147	0.470894	-0.511027	0.701723	-1.42506
Cj0483	uxaA' Cj0483	Cj0483	Putative altronate hydrolase C-terminus (EC 4.2.1.7)	ND	ND	ND	ND	ND
Cj0485	Cj0485	Cj0485	Putative oxidoreductase	0.00152181	2.81764	1.31505	2.48811	2.48811
Cj0486	Cj0486	Cj0486	Putative sugar transporter	0.824817	0.0836427	0.0729052	1.05183	1.05183
Cj0487	Cj0487	Cj0487	Putative amidohydrolase	0.485871	0.313479	0.436864	1.35366	1.35366
Cj0488	Cj0488	Cj0488	Putative uncharacterized protein	0.920269	0.0360851	-0.046863	0.968039	-1.03302
rpsL	rpsL	Cj0491	30S ribosomal protein S12	0.165473	0.781274	0.652422	1.5718	1.5718
rpsG	rpsG	Cj0492	30S ribosomal protein S7	0.072965	1.13689	0.829349	1.77688	1.77688
fusA	fusA	Cj0493	Elongation factor G (EF-G)	0.0103719	1.98414	1.65886	3.15766	3.15766
Cj0494	Cj0494	Cj0494	Putative exporting protein	0.367273	0.435011	0.349431	1.27406	1.27406
Cj0495	Cj0495	Cj0495	Putative methyltransferase domain protein	0.0094949	2.02251	2.34739	5.08904	5.08904
Cj0496	Cj0496	Cj0496	Putative uncharacterized protein	0.00831259	2.08026	-1.70093	0.307588	-3.2511
Cj0497	Cj0497	Cj0497	Putative lipoprotein	0.650232	0.186932	0.184103	1.13611	1.13611
trpC	trpC	Cj0498	Indole-3-glycerol phosphate synthase (IGPS) (EC 4.1.1.48)	0.129883	0.886449	0.413727	1.33212	1.33212
Cj0499	Cj0499	Cj0499	Putative histidine triad (HIT) family protein	6.45e-05	4.19044	2.3927	5.25138	5.25138
Cj0500	Cj0500	Cj0500	Putative rhodanese-like domain protein	0.000548447	3.26087	2.17012	4.50061	4.50061
hemH	hemH	Cj0503c	Ferrochelatase (EC 4.99.1.1) (Heme synthase) (Protoheme ferro-lyase)	0.0756029	1.12146	0.715572	1.64213	1.64213
Cj0504c	Cj0504c	Cj0504c	Putative oxidoreductase	3.98e-05	4.40012	2.58534	6.00156	6.00156
Cj0505c	Cj0505c	Cj0505c	Putative aminotransferase (DegT family). Functional classification-Misc	0.0365646	1.43694	0.72761	1.65589	1.65589
alaS	alaS	Cj0506	Alanine--tRNA ligase (EC 6.1.1.7) (Alanyl-tRNA synthetase) (AlaRS)	0.460529	0.336743	0.18199	1.13445	1.13445
maf	Cj0507	Cj0507	Maf-like protein Cj0507	0.971954	0.0123542	-0.0195233	0.986559	-1.01362
pbpA	pbpA	Cj0508	Penicillin-binding protein	0.000148132	3.82935	1.24201	2.36528	2.36528
clpB	clpB	Cj0509c	Chaperone protein ClpB	0.845409	0.0729333	0.139906	1.10183	1.10183
Cj0510c	Cj0510c	Cj0510c	Putative uncharacterized protein	0.661218	0.179656	-0.337733	0.791284	-1.26377
Cj0511	Cj0511	Cj0511	Putative secreted protease	0.127555	0.894302	0.645083	1.56383	1.56383
purC	purC	Cj0512	Phosphoribosylaminoimidazole-succinocarboxamide synthase (EC 6.3.2.6) (SAICAR synthetase)	0.625653	0.203666	0.184974	1.1368	1.1368
purS	purS	Cj0513	Phosphoribosylformylglycinamidine (FGAM) synthase	0.000405407	3.39211	-1.929	0.262611	-3.80791
purQ	purQ	Cj0514	Phosphoribosylformylglycinamidine synthase 1 (EC 6.3.5.3) (Phosphoribosylformylglycinamidine synthase I) (FGAM synthase I)	0.961821	0.0169058	0.0191351	1.01335	1.01335
Cj0515	Cj0515	Cj0515	Putative periplasmic protein	0.0114495	1.94121	1.42497	2.68509	2.68509
plsC	plsC	Cj0516	Putative 1-acyl-SN-glycerol-3-phosphate acyltransferase (EC 2.3.1.51)	0.569705	0.24435	0.22554	1.16922	1.16922
crcB	crcB	Cj0517	Protein CrcB homolog	0.314524	0.502346	0.565504	1.4799	1.4799
htpG	htpG	Cj0518	Chaperone protein HtpG (Heat shock protein HtpG) (High temperature protein G)	0.108227	0.965665	1.05386	2.07608	2.07608
Cj0519	Cj0519	Cj0519	Putative rhodanese-like domain protein	0.569705	0.24435	0.177752	1.13112	1.13112
Cj0520	Cj0520	Cj0520	Putative membrane protein	0.0631659	1.19952	0.789019	1.7279	1.7279
pbpB	pbpB	Cj0525c	Putative penicillin-binding protein	0.297663	0.526275	0.301562	1.23248	1.23248
fliE	fliE	Cj0526c	Flagellar hook-basal body complex protein FliE	0.000102938	3.98742	-2.28299	0.205472	-4.86685
flgC	flgC	Cj0527c	Flagellar basal-body rod protein	0.00100634	2.99726	-1.57422	0.335824	-2.97775
flgB	flgB	Cj0528c	Flagellar basal body rod protein FlgB	5.05e-05	4.29671	-1.77171	0.292862	-3.41458
Cj0529c	Cj0529c	Cj0529c	Putative aminodeoxychorismate lyase family protein	0.0974879	1.01105	-0.385951	0.765275	-1.30672
Cj0530	Cj0530	Cj0530	Putative periplasmic protein	0.432138	0.364377	-0.218713	0.859331	-1.1637
icd	icd	Cj0531	Isocitrate dehydrogenase (EC 1.1.1.42)	0.0036361	2.43936	-1.52065	0.348528	-2.86921
mdh	mdh	Cj0532	Probable malate dehydrogenase (EC 1.1.1.37)	0.0154739	1.8104	-1.04688	0.484014	-2.06605
sucC	sucC	Cj0533	Succinyl-CoA ligase [ADP-forming] subunit beta (EC 6.2.1.5) (Succinyl-CoA synthetase subunit beta) (SCS-beta)	0.0566517	1.24679	-1.03108	0.489345	-2.04355
sucD	sucD	Cj0534	Succinyl-CoA ligase [ADP-forming] subunit alpha (EC 6.2.1.5)	0.952444	0.0211605	0.0397714	1.02795	1.02795
oorD	oorD	Cj0535	OORD subunit of 2-oxoglutarate:acceptor oxidoreductase	0.0991488	1.00371	-0.497313	0.708425	-1.41158
oorA	oorA	Cj0536	OORA subunit of 2-oxoglutarate:acceptor oxidoreductase	0.68783	0.162519	-0.197256	0.872208	-1.14652
oorB	oorB	Cj0537	OORB subunit of 2-oxoglutarate:acceptor oxidoreductase	0.785005	0.105127	0.102382	1.07354	1.07354
oorC	oorC	Cj0538	OORC subunit of 2-oxoglutarate:acceptor oxidoreductase	0.0350844	1.45489	0.843252	1.79409	1.79409
Cj0539	Cj0539	Cj0539	Putative uncharacterized protein	0.000827808	3.08207	-2.09394	0.23424	-4.26913
Cj0540	Cj0540	Cj0540	Putative exporting protein	0.236485	0.626197	-0.405566	0.75494	-1.32461
Cj0541	Cj0541	Cj0541	Polyprenyl synthetase (EC 2.5.1.-)	0.0120914	1.91752	0.707537	1.63301	1.63301
hemA	hemA	Cj0542	Glutamyl-tRNA reductase (GluTR) (EC 1.2.1.70)	0.031056	1.50785	0.556734	1.47094	1.47094
proS	proS	Cj0543	Proline--tRNA ligase (EC 6.1.1.15) (Prolyl-tRNA synthetase) (ProRS)	0.00168072	2.7745	1.23205	2.349	2.349
Cj0544	Cj0544	Cj0544	Putative integral membrane protein	0.186788	0.728652	0.857086	1.81138	1.81138
hemC	hemC	Cj0545	Porphobilinogen deaminase (PBG) (EC 2.5.1.61) (Hydroxymethylbilane synthase) (HMBS) (Pre-uroporphyrinogen synthase)	0.357795	0.446366	0.327724	1.25503	1.25503
ubiD	ubiD	Cj0546	Putative 3-octaprenyl-4-hydroxybenzoate carboxy-lyase (EC 4.1.1.-)	0.0266863	1.57371	0.960422	1.94588	1.94588
flaG	flaG	Cj0547	Flagellar protein	0.000270809	3.56734	-2.95197	0.129231	-7.73805
fliD	fliD	Cj0548	Flagellar hook-associated protein 2 (HAP2) (Filament cap protein) (Flagellar cap protein)	0.186216	0.729983	-0.982194	0.506209	-1.97547
fliS	fliS	Cj0549	Flagellar protein	0.970073	0.0131957	0.0303332	1.02125	1.02125
Cj0550	Cj0550	Cj0550	Putative uncharacterized protein	0.00127862	2.89326	-2.0331	0.244329	-4.09285
efp	efp	Cj0551	Elongation factor P (EF-P)	0.343681	0.463844	-0.464964	0.724489	-1.38028
Cj0552	Cj0552	Cj0552	Putative membrane protein	0.000115524	3.93733	-2.65018	0.1593	-6.27747
Cj0553	Cj0553	Cj0553	Putative integral membrane protein	6.23e-05	4.20551	-1.89721	0.268462	-3.72492
Cj0554	Cj0554	Cj0554	Putative uncharacterized protein	0.00112077	2.95048	-2.1952	0.218364	-4.57952
Cj0555	Cj0555	Cj0555	Putative dicarboxylate carrier protein MatC	0.0429242	1.3673	0.688757	1.61189	1.61189
Cj0556	Cj0556	Cj0556	Putative amidohydrolase family protein	0.920995	0.0357429	0.0534016	1.03771	1.03771
Cj0557c	Cj0557c	Cj0557c	Putative integral membrane protein	0.0443566	1.35304	1.0894	2.12785	2.12785
proA	proA	Cj0558c	Gamma-glutamyl phosphate reductase (GPR) (EC 1.2.1.41) (Glutamate-5-semialdehyde dehydrogenase) (Glutamyl-gamma-semialdehyde dehydrogenase) (GSA dehydrogenase)	0.0385028	1.41451	-0.537113	0.689149	-1.45107
Cj0559	Cj0559	Cj0559	Putative pyridine nucleotide-disulphide oxidoreductase	0.00181668	2.74072	-1.15464	0.449178	-2.22629
Cj0560	Cj0560	Cj0560	Putative MATE family transport protein	0.00335494	2.47432	1.58003	2.98976	2.98976
Cj0561c	Cj0561c	Cj0561c	Putative periplasmic protein	0.0850663	1.07024	-0.728024	0.60373	-1.65637
dnaB	dnaB	Cj0562	Replicative DNA helicase (EC 3.6.1.-)	0.0869882	1.06054	-0.678975	0.624609	-1.601
Cj0563	Cj0563	Cj0563	Putative uncharacterized protein	0.0423375	1.37327	1.50247	2.83326	2.83326
Cj0564	Cj0564	Cj0564	Putative integral membrane protein	0.000928797	3.03208	2.47348	5.55382	5.55382
Cj0566	Cj0566	Cj0566	Putative uncharacterized protein	0.962991	0.0163779	-0.0406973	0.972185	-1.02861
Cj0567	Cj0567	Cj0567	Putative uncharacterized protein	0.823714	0.0842237	-0.206843	0.866431	-1.15416
Cj0570	Cj0570	Cj0570	Putative ATP/GTP binding protein	0.00870866	2.06005	2.58586	6.00372	6.00372
Cj0571	Cj0571	Cj0571	Putative transcriptional regulator	0.311351	0.50675	0.645807	1.56461	1.56461
ribB	ribB	Cj0572	3,4-dihydroxy-2-butanone 4-phosphate synthase (DHBP synthase) (EC 4.1.99.12)	0.000177389	3.75107	-2.50811	0.175786	-5.68874
Cj0573	Cj0573	Cj0573	Putative GatB/Yqey family protein	0.00016353	3.7864	-3.2177	0.107492	-9.30304
ilvI	ilvI	Cj0574	Acetolactate synthase large subunit (EC 2.2.1.6)	8.01e-05	4.09637	-1.62008	0.325317	-3.07392
ilvH	ilvH	Cj0575	Acetolactate synthase small subunit (EC 2.2.1.6)	0.00635703	2.19675	-0.969178	0.510797	-1.95772
lpxD	lpxD	Cj0576	UDP-3-O-acylglucosamine N-acyltransferase (EC 2.3.1.-)	0.000385599	3.41386	-0.923353	0.527282	-1.89652
queA	queA	Cj0577c	S-adenosylmethionine:tRNA ribosyltransferase-isomerase (EC 2.4.99.17) (Queuosine biosynthesis protein QueA)	0.373601	0.427592	0.371481	1.29368	1.29368
tatC	tatC mttB	Cj0578c	Sec-independent protein translocase protein TatC	0.952444	0.0211605	0.0223844	1.01564	1.01564
tatB	tatB	Cj0579c	Sec-independent protein translocase protein TatB	0.0563638	1.249	-1.33779	0.395626	-2.52764
Cj0580c	hemN	Cj0580c	Putative oxygen-independent coproporphyrinogen III oxidase (EC 1.3.99.22)	0.0409589	1.38765	1.37246	2.58912	2.58912
Cj0581	rppH nudH	Cj0581	RNA pyrophosphohydrolase (EC 3.6.1.-) ((Di)nucleoside polyphosphate hydrolase)	7.49e-05	4.12552	-2.06171	0.239532	-4.17482
lysC	lysC	Cj0582	Aspartokinase (EC 2.7.2.4)	0.299508	0.523592	0.558576	1.47281	1.47281
Cj0583	Cj0583	Cj0583	Putative uncharacterized protein	0.0757681	1.12051	0.997895	1.99708	1.99708
Cj0584	Cj0584	Cj0584	Putative uncharacterized protein	0.295459	0.529503	0.673828	1.5953	1.5953
folP	folP	Cj0585	Dihydropteroate synthase (EC 2.5.1.15)	2.53e-05	4.59688	2.19401	4.57575	4.57575
ligA	ligA	Cj0586	DNA ligase (EC 6.5.1.2) (Polydeoxyribonucleotide synthase [NAD(+)])	0.000364051	3.43884	2.42139	5.35686	5.35686
Cj0587	Cj0587	Cj0587	Putative integral membrane protein	0.0243419	1.61365	2.25654	4.77845	4.77845
tlyA	tlyA	Cj0588	Putative haemolysin	0.00423386	2.37326	2.46585	5.52453	5.52453
ribF	ribF	Cj0589	Putative riboflavin kinase/FMN adenylyltransferase (EC 2.7.1.26) (EC 2.7.7.2)	0.0267577	1.57255	1.93061	3.81217	3.81217
Cj0590	cmoA	Cj0590	tRNA (cmo5U34)-methyltransferase (EC 2.1.1.-)	0.0137457	1.86183	2.19628	4.58296	4.58296
Cj0591c	Cj0591c	Cj0591c	Putative lipoprotein	0.416511	0.380374	-0.319241	0.801492	-1.24767
Cj0592c	Cj0592c	Cj0592c	Putative periplasmic protein	0.00114231	2.94222	-1.32387	0.399462	-2.50337
Cj0593c	Cj0593c	Cj0593c	UPF0126 membrane protein Cj0593c	0.00707445	2.15031	1.4376	2.7087	2.7087
Cj0594c	Cj0594c	Cj0594c	Putative DNA/RNA non-specific endonuclease (EC 3.1.30.-)	0.385225	0.414286	0.432176	1.34927	1.34927
nth	nth	Cj0595c	Endonuclease III (EC 4.2.99.18)	0.81239	0.0902354	-0.0767233	0.948209	-1.05462
peb4cbf2	cbf2	Cj0596	Putative peptidyl-prolyl cis-trans isomerase Cbf2 (PPIase Cbf2) (EC 5.2.1.8) (Cell-binding factor 2) (Major antigen peb4A) (Rotamase Cbf2)	0.000327598	3.48466	-2.31587	0.200841	-4.97906
fba	fba	Cj0597	Fructose-bisphosphate aldolase (FBP aldolase) (FBPA) (EC 4.1.2.13) (Fructose-1,6-bisphosphate aldolase)	0.929798	0.0316112	-0.0286051	0.980368	-1.02003
Cj0598	Cj0598	Cj0598	Putative membrane protein	0.926087	0.033348	0.0457074	1.03219	1.03219
Cj0599	Cj0599	Cj0599	Putative OmpA family membrane protein	0.623234	0.205349	-0.134597	0.910924	-1.09779
Cj0600	Cj0600	Cj0600	Putative uncharacterized protein	0.956927	0.0191214	0.0486517	1.0343	1.0343
Cj0601c	Cj0601c	Cj0601c	Transporter	0.0157509	1.8027	-0.809286	0.570664	-1.75234
Cj0602c	Cj0602c	Cj0602c	MOSC-domain containing protein	0.135244	0.868883	0.764366	1.69862	1.69862
dsbD	dsbD	Cj0603c	Thiol:disulfide interchange protein DsbD (EC 1.8.1.8) (Protein-disulfide reductase) (Disulfide reductase)	0.00891558	2.04985	-0.898694	0.536372	-1.86438
Cj0604	Cj0604	Cj0604	Putative polyphosphate kinase	1.85e-05	4.73283	-3.72592	0.0755765	-13.2316
Cj0605	Cj0605	Cj0605	Putative amidohydrolase	0.00134893	2.87001	-1.26787	0.415273	-2.40806
Cj0606	Cj0606	Cj0606	Putative secretion protein HlyD	0.72293	0.140904	0.0919763	1.06583	1.06583
Cj0607	macB	Cj0607	Macrolide export ATP-binding/permease protein MacB (EC 3.6.3.-)	4.67e-05	4.33068	1.49439	2.81745	2.81745
Cj0608	Cj0608	Cj0608	Putative outer membrane efflux protein	0.000377372	3.42323	1.58073	2.99121	2.99121
Cj0609c	Cj0609c	Cj0609c	Possible periplasmic protein	0.0284068	1.54658	1.48984	2.80857	2.80857
Cj0610c	Cj0610c	Cj0610c	Putative periplasmic protein	0.0820468	1.08594	1.12243	2.17714	2.17714
Cj0611c	Cj0611c	Cj0611c	Putative acyltransferase family protein	0.667548	0.175518	-0.189438	0.876947	-1.14032
cft	ftn	Cj0612c	Ferritin (EC 1.16.3.1)	0.000418152	3.37867	-2.86488	0.137273	-7.28476
pstS	pstS	Cj0613	Putative periplasmic phosphate binding protein	0.00906288	2.04273	0.943278	1.92289	1.92289
pstC	pstC	Cj0614	Putative phosphate transport system permease protein	0.001367	2.86423	2.78397	6.88743	6.88743
pstA	pstA	Cj0615	Putative phosphate transport system permease protein	6.73e-05	4.17198	3.67987	12.8159	12.8159
pstB	pstB	Cj0616	Phosphate import ATP-binding protein PstB (EC 3.6.3.27) (ABC phosphate transporter) (Phosphate-transporting ATPase)	3.89e-05	4.41005	2.48251	5.58867	5.58867
Cj0619	Cj0619	Cj0619	Putative MATE family transport protein	0.000104083	3.98262	2.48519	5.59908	5.59908
Cj0620	Cj0620	Cj0620	Putative uncharacterized protein	0.00586454	2.23177	1.65735	3.15436	3.15436
Cj0621	Cj0621	Cj0621	Putative uncharacterized protein	0.00220658	2.65628	1.42116	2.678	2.678
hypF	hypF	Cj0622	Carbamoyltransferase (EC 2.1.3.-)	0.00206687	2.68469	3.07905	8.45056	8.45056
hypB	hypB	Cj0623	Hydrogenase isoenzymes formation protein	0.751202	0.124243	-0.0596276	0.959512	-1.0422
hypC	hypC	Cj0624	Hydrogenase isoenzymes formation protein	0.821305	0.0854954	0.140402	1.10221	1.10221
hypD	hypD	Cj0625	Hydrogenase isoenzymes formation protein	0.000780608	3.10757	1.68173	3.20812	3.20812
hypE	hypE	Cj0626	Hydrogenase isoenzymes formation protein	0.000733049	3.13487	2.07877	4.22446	4.22446
hypA	hypA	Cj0627	Probable hydrogenase nickel incorporation protein HypA	0.00254105	2.59499	1.24368	2.36802	2.36802
Cj0628	capA	Cj0628	Putative lipoprotein	2.39e-05	4.6216	-2.20459	0.216946	-4.60944
Cj0630c	holA	Cj0630c	Putative DNA polymerase III, delta subunit	0.00837401	2.07707	0.783494	1.7213	1.7213
Cj0631c	Cj0631c	Cj0631c	Putative ribonuclease	0.00540128	2.2675	1.61332	3.05956	3.05956
ilvC	ilvC	Cj0632	Ketol-acid reductoisomerase (EC 1.1.1.86) (Acetohydroxy-acid isomeroreductase) (Alpha-keto-beta-hydroxylacyl reductoisomerase)	0.957241	0.0189787	0.015629	1.01089	1.01089
Cj0633	Cj0633	Cj0633	Putative periplasmic protein	0.240946	0.61808	0.411643	1.3302	1.3302
dprA	dprA	Cj0634	DNA processing protein A	0.000520537	3.28355	2.63679	6.21945	6.21945
Cj0635	Cj0635	Cj0635	Putative Holliday junction resolvase (EC 3.1.-.-)	0.000168175	3.77424	3.55029	11.715	11.715
Cj0636	Cj0636	Cj0636	NOL1/NOP2/sun family protein	0.000462542	3.33485	3.30778	9.90243	9.90243
mrsA	mrsA	Cj0637c	Peptide methionine sulfoxide reductase MsrA (Protein-methionine-S-oxide reductase) (EC 1.8.4.11) (Peptide-methionine (S)-S-oxide reductase) (Peptide Met(O) reductase)	0.0046357	2.33388	-1.56022	0.339099	-2.94899
ppa	ppa	Cj0638c	Inorganic pyrophosphatase (EC 3.6.1.1) (Pyrophosphate phospho-hydrolase) (PPase)	2.53e-05	4.59688	-1.43358	0.370211	-2.70116
adk	adk	Cj0639c	Adenylate kinase (AK) (EC 2.7.4.3) (ATP-AMP transphosphorylase) (ATP:AMP phosphotransferase) (Adenylate monophosphate kinase)	0.346234	0.46063	-0.404332	0.755586	-1.32348
aspS	aspS	Cj0640c	Aspartate--tRNA ligase (EC 6.1.1.12) (Aspartyl-tRNA synthetase) (AspRS)	0.584578	0.233157	0.177887	1.13123	1.13123
pnk	ppnK	Cj0641	Probable inorganic polyphosphate/ATP-NAD kinase (Poly(P)/ATP NAD kinase) (EC 2.7.1.23)	0.00688353	2.16219	-0.929387	0.525081	-1.90447
recN	recN	Cj0642	DNA repair protein RecN (Recombination protein N)	0.976646	0.0102627	0.0116073	1.00808	1.00808
cbrR	cbrR	Cj0643	Two-component response regulator	0.130686	0.88377	-0.36323	0.777422	-1.2863
Cj0644	Cj0644	Cj0644	Putative TatD-related deoxyribonuclease protein	0.00105847	2.97532	0.892454	1.85633	1.85633
Cj0645	Cj0645	Cj0645	Putative secreted transglycosylase (EC 3.2.1.-)	0.00440255	2.3563	1.26889	2.40977	2.40977
Cj0646	rlpA	Cj0646	RlpA-like lipoprotein	0.0064599	2.18977	0.833726	1.78228	1.78228
Cj0647	Cj0647	Cj0647	Putative HAD-superfamily hydrolase	2.02e-05	4.69465	3.39658	10.5311	10.5311
Cj0648	Cj0648	Cj0648	Putative membrane protein	0.017535	1.75609	1.06482	2.09191	2.09191
Cj0649	Cj0649	Cj0649	Putative OstA family protein	0.0700024	1.15489	0.419702	1.33765	1.33765
engB	engB	Cj0650	Probable GTP-binding protein EngB	0.0740303	1.13059	1.59544	3.02187	3.02187
Cj0651	Cj0651	Cj0651	Putative integral membrane protein	0.00112077	2.95048	2.7141	6.56182	6.56182
pbpC	pbpC	Cj0652	Penicillin-binding protein	6.87e-06	5.16304	2.36187	5.14036	5.14036
Cj0653c	Cj0653c	Cj0653c	Putative aminopeptidase	0.321517	0.492797	-0.167062	0.890655	-1.12277
Cj0659c	Cj0659c	Cj0659c	Putative periplasmic protein	0.0532936	1.27333	1.26673	2.40616	2.40616
Cj0660c	Cj0660c	Cj0660c	Putative transmembrane protein	0.30895	0.510112	0.655624	1.5753	1.5753
era	era	Cj0661c	GTPase Era	0.00311146	2.50704	0.779809	1.7169	1.7169
hslU	hslU	Cj0662c	ATP-dependent protease ATPase subunit HslU (Unfoldase HslU)	0.0849915	1.07062	0.795351	1.7355	1.7355
hslV	hslV	Cj0663c	ATP-dependent protease subunit HslV (EC 3.4.25.2)	0.000479189	3.31949	-1.32294	0.39972	-2.50175
rplI	rplI	Cj0664c	50S ribosomal protein L9	0.720526	0.142351	-0.143956	0.905034	-1.10493
argG	argG	Cj0665c	Argininosuccinate synthase (EC 6.3.4.5) (Citrulline--aspartate ligase)	0.776524	0.109845	-0.198504	0.871454	-1.14751
Cj0667	Cj0667	Cj0667	Putative S4 domain protein	0.996564	0.00149465	0.00228315	1.00158	1.00158
Cj0668	Cj0668	Cj0668	Putative ATP/GTP-binding protein	0.843485	0.0739225	0.102386	1.07355	1.07355
Cj0669	Cj0669	Cj0669	ABC-transporter ATP-binding protein	0.0346233	1.46063	0.471535	1.38658	1.38658
rpoN	rpoN	Cj0670	RNA polymerase sigma-54 factor	0.040283	1.39488	0.825894	1.77263	1.77263
dcuB	dcuB	Cj0671	Anaerobic C4-dicarboxylate transporter	0.0967174	1.0145	-0.427525	0.743536	-1.34492
Cj0672	Cj0672	Cj0672	Putative periplasmic protein	0.216622	0.664297	-1.10029	0.466422	-2.14398
kdpB	kdpB	Cj0677	Potassium-transporting ATPase B chain (EC 3.6.3.12) (ATP phosphohydrolase [potassium-transporting] B chain) (Potassium-binding and translocating subunit B) (Potassium-translocating ATPase B chain)	0.000182279	3.73926	2.33651	5.0508	5.0508
Cj0679	kdpD Cj0679	Cj0679	Truncated KdpD protein (EC 2.7.3.-)	ND	ND	ND	ND	ND
uvrB	uvrB	Cj0680c	UvrABC system protein B (Protein UvrB) (Excinuclease ABC subunit B)	0.000148132	3.82935	1.24577	2.37146	2.37146
Cj0681	Cj0681	Cj0681	Putative uncharacterized protein	0.00206776	2.6845	-1.42373	0.372746	-2.68279
Cj0682	Cj0682	Cj0682	Putative uncharacterized protein	0.0126514	1.89786	-1.20054	0.435112	-2.29826
Cj0683	Cj0683	Cj0683	Putative periplasmic protein	0.339954	0.46858	0.452576	1.36848	1.36848
priA	priA	Cj0684	Putative primosomal protein N' (EC 3.6.1.-)	0.000817304	3.08762	2.1439	4.41955	4.41955
cipA	cipA	Cj0685c	Invasion protein CipA	0.0955297	1.01986	0.714084	1.64044	1.64044
ispG	ispG	Cj0686	4-hydroxy-3-methylbut-2-en-1-yl diphosphate synthase (EC 1.17.7.1) (1-hydroxy-2-methyl-2-(E)-butenyl 4-diphosphate synthase)	0.867387	0.0617872	0.0321258	1.02252	1.02252
flgH	flgH	Cj0687c	Flagellar L-ring protein (Basal body L-ring protein)	3.97e-05	4.40121	-1.54037	0.343798	-2.90869
pta	pta	Cj0688	Putative phosphate acetyltransferase (EC 2.3.1.8)	0.000153538	3.81378	-1.65562	0.317401	-3.15058
ackA	ackA	Cj0689	Acetate kinase (EC 2.7.2.1) (Acetokinase)	0.00113691	2.94427	-1.02098	0.49278	-2.0293
Cj0690c	Cj0690c	Cj0690c	Putative restriction/modification enzyme	0.631614	0.199548	0.358403	1.28201	1.28201
Cj0691	Cj0691	Cj0691	Putative membrane protein	0.943716	0.0251585	-0.0520133	0.964589	-1.03671
Cj0692c	Cj0692c	Cj0692c	Putative membrane protein	0.00256456	2.59099	2.04529	4.12757	4.12757
Cj0693c	rsmH mraW	Cj0693c	Ribosomal RNA small subunit methyltransferase H (EC 2.1.1.199) (16S rRNA m(4)C1402 methyltransferase) (rRNA (cytosine-N(4)-)-methyltransferase RsmH)	0.793255	0.100587	-0.224351	0.85598	-1.16825
Cj0694	Cj0694	Cj0694	Putative periplasmic protein	0.0069067	2.16073	-0.790977	0.577953	-1.73025
ftsA	ftsA	Cj0695	Cell division protein FtsA	0.00440045	2.3565	1.6142	3.06142	3.06142
ftsZ	ftsZ	Cj0696	Cell division protein FtsZ	0.0330802	1.48043	-0.529267	0.692907	-1.4432
flgG2	flgG2	Cj0697	Flagellar basal-body rod protein	0.0306986	1.51288	-0.768686	0.586952	-1.70372
flgG	flgG	Cj0698	Flagellar basal-body rod protein	0.0398489	1.39958	-0.457703	0.728145	-1.37335
glnA	glnA	Cj0699c	Glutamine synthetase (EC 6.3.1.2)	0.00150148	2.82348	-1.35	0.392293	-2.54912
Cj0700	Cj0700	Cj0700	Putative uncharacterized protein	0.055811	1.25328	-0.472758	0.720586	-1.38776
Cj0701	Cj0701	Cj0701	Putative protease	0.09148	1.03867	-0.354787	0.781985	-1.2788
purE	purE	Cj0702	N5-carboxyaminoimidazole ribonucleotide mutase (N5-CAIR mutase) (EC 5.4.99.18)	0.0579051	1.23728	-0.605085	0.657433	-1.52107
Cj0703	Cj0703	Cj0703	Putative uncharacterized protein	0.458361	0.338792	0.479872	1.39462	1.39462
glyQ	glyQ	Cj0704	Glycine--tRNA ligase alpha subunit (EC 6.1.1.14) (Glycyl-tRNA synthetase alpha subunit) (GlyRS)	0.0188754	1.7241	0.546572	1.46061	1.46061
Cj0705	Cj0705	Cj0705	UPF0135 protein Cj0705	0.0242058	1.61608	1.36159	2.56968	2.56968
Cj0706	Cj0706	Cj0706	Putative uncharacterized protein	0.514874	0.288299	-0.146809	0.903246	-1.10712
kdtA	kdtA	Cj0707	3-deoxy-D-manno-octulosonic-acid transferase	0.0175408	1.75595	1.37263	2.58942	2.58942
Cj0708	Cj0708	Cj0708	Pseudouridine synthase (EC 5.4.99.-)	0.0120924	1.91749	1.64876	3.13564	3.13564
ffh	ffh	Cj0709	Signal recognition particle protein	0.000362675	3.44048	1.07423	2.1056	2.1056
rpsP	rpsP	Cj0710	30S ribosomal protein S16	0.000522233	3.28214	-2.3373	0.197881	-5.05355
Cj0711	Cj0711	Cj0711	Putative uncharacterized protein	1.99e-05	4.70115	-2.71983	0.151792	-6.58796
rimM	rimM	Cj0712	Ribosome maturation factor RimM	0.00101197	2.99483	-1.73638	0.300122	-3.33197
trmD	trmD	Cj0713	tRNA (guanine-N(1)-)-methyltransferase (EC 2.1.1.228) (M1G-methyltransferase) (tRNA [GM37] methyltransferase)	0.0829239	1.08132	1.03804	2.05343	2.05343
rplS	rplS	Cj0714	50S ribosomal protein L19	0.0010215	2.99076	-1.19926	0.435499	-2.29622
Cj0715	Cj0715	Cj0715	5-hydroxyisourate hydrolase	6.71e-06	5.17328	-4.10556	0.0580903	-17.2146
Cj0716	Cj0716	Cj0716	Putative phospho-2-dehydro-3-deoxyheptonate aldolase (EC 2.5.1.54)	0.0332118	1.47871	-0.604945	0.657497	-1.52092
Cj0717	Cj0717	Cj0717	Putative ArsC family protein	0.140021	0.853806	-0.439108	0.737591	-1.35577
dnaE	dnaE	Cj0718	DNA polymerase III subunit alpha (EC 2.7.7.7)	0.962991	0.0163779	-0.0172011	0.988148	-1.01199
Cj0719c	Cj0719c	Cj0719c	Putative uncharacterized protein	0.0253032	1.59682	-0.581619	0.668213	-1.49653
flaC	flaC	Cj0720c	Flagellin C	0.000229077	3.64002	-2.76996	0.146609	-6.82087
Cj0721c	Cj0721c	Cj0721c	Putative integral membrane protein. Functional classification-Membranes, lipoproteins and porins	0.0204685	1.68891	-1.63661	0.321612	-3.10933
Cj0722c	Cj0722c	Cj0722c	Putative DNA methylase	0.0726332	1.13886	0.659935	1.58001	1.58001
Cj0723c	Cj0723c	Cj0723c	Putative integral membrane zinc-metalloprotease	0.0453255	1.34366	1.18616	2.27547	2.27547
Cj0724	Cj0724	Cj0724	Putative uncharacterized protein	0.238949	0.621695	-0.749133	0.594961	-1.68078
mogA	mogA	Cj0725c	Molybdopterin biosynthesis protein	0.000177282	3.75134	-0.984797	0.505297	-1.97903
corA	corA	Cj0726c	Magnesium transport protein CorA	0.000164357	3.78421	-1.8943	0.269005	-3.71741
Cj0727	Cj0727	Cj0727	Putative periplasmic solute-binding protein	8.27e-06	5.08249	3.91405	15.0746	15.0746
Cj0728	Cj0728	Cj0728	Putative periplasmic protein	0.000159833	3.79633	2.96744	7.82145	7.82145
Cj0729	Cj0729	Cj0729	Putative type I phosphodiesterase/nucleotide pyrophosphatase	3.46e-05	4.46092	3.50751	11.3728	11.3728
Cj0730	Cj0730	Cj0730	Putative ABC transport system permease	0.000224155	3.64945	4.3795	20.8142	20.8142
Cj0731	Cj0731	Cj0731	Putative ABC transport system permease	2.08e-05	4.68194	3.57205	11.8931	11.8931
Cj0732	Cj0732	Cj0732	ABC transport system ATP-binding protein	0.000142437	3.84638	3.27172	9.65797	9.65797
Cj0733	Cj0733	Cj0733	Putative HAD-superfamily hydrolase	0.0820468	1.08594	0.989293	1.98521	1.98521
hisJ	hisJ	Cj0734c	Histidine-binding protein (HBP) (p29)	0.430395	0.366133	-0.463823	0.725063	-1.37919
Cj0735	Cj0735	Cj0735	Putative periplasmic protein	0.421714	0.374982	0.33149	1.25831	1.25831
Cj0736	Cj0736	Cj0736	Putative uncharacterized protein	2.79e-05	4.5544	3.41589	10.6729	10.6729
Cj0747	Cj0747	Cj0747	Putative uncharacterized protein	0.0319914	1.49497	1.89032	3.70718	3.70718
Cj0748	Cj0748	Cj0748	Putative uncharacterized protein	0.428015	0.368541	-0.412514	0.751313	-1.331
tonB3	tonB3	Cj0753c	TonB transport protein	0.000334682	3.47537	2.01864	4.05202	4.05202
cfrA	cfrA	Cj0755	Ferric enterobactin uptake receptor	0.00339483	2.46918	1.2195	2.32866	2.32866
hrcA	hrcA	Cj0757	Heat-inducible transcription repressor HrcA	0.785005	0.105127	0.267744	1.20392	1.20392
grpE	grpE	Cj0758	Protein GrpE (HSP-70 cofactor)	0.502629	0.298753	0.402012	1.32135	1.32135
dnaK	dnaK	Cj0759	Chaperone protein DnaK (HSP70) (Heat shock 70 kDa protein) (Heat shock protein 70)	0.0477609	1.32093	0.975941	1.96692	1.96692
Cj0760	Cj0760	Cj0760	Putative uncharacterized protein	0.0295408	1.52958	-0.513691	0.700428	-1.4277
Cj0761	Cj0761	Cj0761	Putative uncharacterized protein	0.0996174	1.00166	-0.902408	0.534993	-1.86918
aspB	aspB	Cj0762c	Aspartate aminotransferase (EC 2.6.1.1)	0.000168175	3.77424	-1.13406	0.455631	-2.19476
cysE	cysE	Cj0763c	Serine acetyltransferase (EC 2.3.1.30)	0.0907503	1.04215	0.666063	1.58674	1.58674
speA	speA	Cj0764c	Arginine decarboxylase (EC 4.1.1.19)	0.652802	0.185218	0.0847865	1.06053	1.06053
hisS	hisS	Cj0765c	Histidine--tRNA ligase (EC 6.1.1.21) (Histidyl-tRNA synthetase) (HisRS)	0.0162391	1.78944	0.44357	1.35997	1.35997
tmk	tmk	Cj0766c	Thymidylate kinase (EC 2.7.4.9) (dTMP kinase)	0.0195637	1.70855	0.723044	1.65066	1.65066
coaD	coaD	Cj0767c	Phosphopantetheine adenylyltransferase (EC 2.7.7.3) (Dephospho-CoA pyrophosphorylase) (Pantetheine-phosphate adenylyltransferase) (PPAT)	0.189122	0.723259	-0.370408	0.773564	-1.29272
Cj0768c	Cj0768c	Cj0768c	Probable aromatic acid decarboxylase (EC 4.1.1.-)	0.253303	0.596359	0.66263	1.58297	1.58297
flgA	flgA	Cj0769c	Putative flagellar protein FlgA	0.00680652	2.16708	-1.07595	0.474359	-2.10811
Cj0770c	Cj0770c	Cj0770c	Putative NLPA family lipoprotein	0.000779999	3.10791	-1.26239	0.416852	-2.39893
Cj0771c	Cj0771c	Cj0771c	Putative NLPA family lipoprotein	0.000437929	3.3586	-1.51512	0.349867	-2.85823
Cj0772c	Cj0772c	Cj0772c	Putative NLPA family lipoprotein	1.47e-05	4.83268	-2.66116	0.158093	-6.32539
Cj0773c	Cj0773c	Cj0773c	Putative binding-protein dependent transport system permease protein	0.34014	0.468342	0.3229	1.25084	1.25084
Cj0774c	metN	Cj0774c	Methionine import ATP-binding protein MetN (EC 3.6.3.-)	0.794875	0.099701	-0.0525578	0.964225	-1.0371
valS	valS	Cj0775c	Valine--tRNA ligase (EC 6.1.1.9) (Valyl-tRNA synthetase) (ValRS)	0.669274	0.174396	0.0938684	1.06723	1.06723
Cj0776c	Cj0776c	Cj0776c	Putative periplasmic protein	6.68e-05	4.17522	-1.93745	0.261078	-3.83028
Cj0777	Cj0777	Cj0777	Putative ATP-dependent DNA helicase	0.000935103	3.02914	2.37317	5.1808	5.1808
peb2	peb2	Cj0778	Major antigenic peptide PEB2	6.53e-05	4.18509	-1.31373	0.402279	-2.48584
tpx	tpx	Cj0779	Probable thiol peroxidase (EC 1.11.1.-)	0.0036361	2.43936	-1.46804	0.361474	-2.76645
napA	napA	Cj0780	Periplasmic nitrate reductase (EC 1.7.99.4)	0.00062754	3.20236	-2.43082	0.185461	-5.39198
napG	napG	Cj0781	Putative ferredoxin	0.0017892	2.74734	-1.26725	0.415451	-2.40703
napH	napH	Cj0782	Putative ferredoxin	6.16e-05	4.21042	-1.42064	0.373546	-2.67705
napB	napB	Cj0783	Periplasmic nitrate reductase, electron transfer subunit (Diheme cytochrome c NapB)	1.94e-05	4.7122	-2.02767	0.24525	-4.07747
napL	Cj0784	Cj0784	Putative periplasmic protein	0.00548202	2.26106	-1.30582	0.404491	-2.47225
napD	napD	Cj0785	NapD protein homolog	0.000823285	3.08445	-1.24334	0.422395	-2.36745
Cj0786	Cj0786	Cj0786	Small hydrophobic protein	0.00038408	3.41558	-2.82375	0.141243	-7.07999
Cj0787	Cj0787	Cj0787	Putative uncharacterized protein	0.0107876	1.96707	-0.731693	0.602197	-1.66059
Cj0788	ciaD	Cj0788	Putative uncharacterized protein	0.720526	0.142351	-0.206126	0.866862	-1.15359
cca	cca	Cj0789	Putative multifunctional Cca protein	0.954047	0.0204303	-0.0287745	0.980253	-1.02015
purU	purU	Cj0790	Formyltetrahydrofolate deformylase (EC 3.5.1.10)	0.123413	0.90864	0.347582	1.27243	1.27243
Cj0791c	Cj0791c	Cj0791c	Putative aminotransferase	0.756426	0.121234	0.0871721	1.06229	1.06229
Cj0792	Cj0792	Cj0792	Putative uncharacterized protein	0.0461914	1.33544	0.633539	1.55137	1.55137
flgS	flgS	Cj0793	Signal transduction histidine kinase	0.00568978	2.2449	1.45588	2.74325	2.74325
Cj0794	Cj0794	Cj0794	Putative uncharacterized protein	0.00018987	3.72154	1.89173	3.71079	3.71079
murF	murF	Cj0795c	UDP-N-acetylmuramoyl-tripeptide D-alanyl-D-alanine ligase (EC 6.3.2.10)	0.00468691	2.32911	0.903469	1.87056	1.87056
Cj0796c	Cj0796c	Cj0796c	Putative hydrolase	0.45653	0.340531	0.383384	1.3044	1.3044
Cj0797c	Cj0797c	Cj0797c	Putative uncharacterized protein	0.785005	0.105127	0.137397	1.09992	1.09992
ddl	ddl	Cj0798c	D-alanine--D-alanine ligase (EC 6.3.2.4) (D-Ala-D-Ala ligase) (D-alanylalanine synthetase)	0.174977	0.75702	0.625593	1.54285	1.54285
ruvA	ruvA	Cj0799c	Holliday junction ATP-dependent DNA helicase RuvA (EC 3.6.4.12)	0.00162139	2.79011	1.34192	2.53489	2.53489
Cj0800c	Cj0800c	Cj0800c	Putative ATPase	0.00038408	3.41558	1.83792	3.57494	3.57494
Cj0801	Cj0801	Cj0801	Putative integral membrane protein (MviN homolog)	0.00146268	2.83485	2.29318	4.90135	4.90135
cysS	cysS	Cj0802	Cysteine--tRNA ligase (EC 6.1.1.16) (Cysteinyl-tRNA synthetase) (CysRS)	0.00262376	2.58108	0.71676	1.64349	1.64349
msbA	msbA	Cj0803	Lipid export ABC transport protein	0.000162676	3.78868	2.28326	4.86777	4.86777
pyrD	pyrD	Cj0804	Dihydroorotate dehydrogenase (EC 1.3.3.1)	0.000608804	3.21552	-1.42862	0.371487	-2.69188
Cj0805	Cj0805	Cj0805	Putative zinc protease	0.000176005	3.75447	-1.09487	0.46818	-2.13593
dapA	Cj0806	Cj0806	4-hydroxy-tetrahydrodipicolinate synthase (HTPA synthase) (EC 4.3.3.7)	0.000164357	3.78421	-1.27821	0.412306	-2.42538
Cj0807	Cj0807	Cj0807	Putative oxidoreductase	0.933989	0.0296585	-0.0267204	0.981649	-1.01869
Cj0808c	Cj0808c	Cj0808c	Small hydrophobic protein	0.271299	0.566552	-0.52954	0.692776	-1.44347
Cj0809c	Cj0809c	Cj0809c	Putative hydrolase	0.0390551	1.40832	-0.552092	0.68203	-1.46621
nadE	nadE	Cj0810	NH(3)-dependent NAD(+) synthetase (EC 6.3.1.5)	0.309362	0.509533	0.493468	1.40783	1.40783
lpxK	lpxK	Cj0811	Tetraacyldisaccharide 4'-kinase (EC 2.7.1.130) (Lipid A 4'-kinase)	0.125124	0.902658	0.729447	1.658	1.658
thrC	thrC	Cj0812	Threonine synthase. Functional classification-Amino acid biosynthesis-Aspartate family (EC 4.2.3.1)	0.0438362	1.35817	-0.462439	0.725758	-1.37787
kdsB	kdsB	Cj0813	3-deoxy-manno-octulosonate cytidylyltransferase (EC 2.7.7.38)	0.120929	0.91747	0.398751	1.31837	1.31837
glnH	glnH	Cj0817	Putative glutamine binding periplasmic protein	0.023036	1.63759	0.555189	1.46936	1.46936
Cj0818	Cj0818	Cj0818	Putative lipoprotein	0.000132421	3.87804	1.57311	2.97545	2.97545
Cj0819	Cj0819	Cj0819	Small hydrophobic protein	0.0597321	1.22379	1.13634	2.19823	2.19823
fliP	fliP	Cj0820c	Flagellar biosynthesis protein	0.000522233	3.28214	1.15762	2.23089	2.23089
glmU	glmU	Cj0821	Bifunctional protein GlmU [Includes: UDP-N-acetylglucosamine pyrophosphorylase (EC 2.7.7.23) (N-acetylglucosamine-1-phosphate uridyltransferase); Glucosamine-1-phosphate N-acetyltransferase (EC 2.3.1.157)]	0.914556	0.0387895	0.0331679	1.02326	1.02326
dfp	dfp	Cj0822	Phosphopantothenoylcysteine decarboxylase (EC 4.1.1.36)	0.0930139	1.03145	0.416669	1.33484	1.33484
Cj0823	Cj0823	Cj0823	Putative uncharacterized protein	0.632549	0.198906	-0.135418	0.910406	-1.09841
uppS	uppS	Cj0824	Isoprenyl transferase (EC 2.5.1.-)	0.0582975	1.23435	0.861733	1.81722	1.81722
Cj0825	Cj0825	Cj0825	Putative processing peptidase	0.0817844	1.08733	2.02102	4.0587	4.0587
Cj0826	Cj0826	Cj0826	Putative integral membrane protein	0.593526	0.22656	-0.358998	0.779706	-1.28253
truA	truA	Cj0827	tRNA pseudouridine synthase A (EC 5.4.99.12) (tRNA pseudouridine(38-40) synthase) (tRNA pseudouridylate synthase I) (tRNA-uridine isomerase I)	0.0203517	1.6914	2.34251	5.07184	5.07184
ilvA	ilvA	Cj0828c	Threonine dehydratase biosynthetic (EC 4.3.1.19)	0.131891	0.879785	0.482252	1.39692	1.39692
Cj0829c	Cj0829c	Cj0829c	Putative CoA binding domain containing protein	0.0840563	1.07543	-1.29731	0.406885	-2.4577
Cj0830	Cj0830	Cj0830	Putative integral membrane protein	0.2238	0.65014	-0.678747	0.624707	-1.60075
trmA	trmA	Cj0831c	tRNA (uracil(54)-C(5))-methyltransferase (EC 2.1.1.35) (tRNA(m5U54)-methyltransferase) (RUMT)	0.130837	0.88327	-0.448898	0.732602	-1.365
Cj0832c	Cj0832c	Cj0832c	Putative Na+/H+ antiporter family protein	0.161288	0.792399	-0.497168	0.708496	-1.41144
Cj0833c	Cj0833c	Cj0833c	Putative oxidoreductase	0.0029492	2.5303	-0.948387	0.518211	-1.92971
Cj0834c	Cj0834c	Cj0834c	Ankyrin repeat-containing putative periplasmic protein	6.69e-05	4.17457	-1.34115	0.394707	-2.53353
acnB	acnB	Cj0835c	Aconitate hydratase 2 (EC 4.2.1.3)	0.481125	0.317742	-0.391704	0.762229	-1.31194
ogt	ogt	Cj0836	Methylated-DNA--protein-cysteine methyltransferase (EC 2.1.1.63) (6-O-methylguanine-DNA methyltransferase) (O-6-methylguanine-DNA-alkyltransferase)	0.855526	0.0677669	-0.117999	0.921465	-1.08523
Cj0837c	Cj0837c	Cj0837c	Putative uncharacterized protein	0.802916	0.0953301	-0.154051	0.898724	-1.11269
metG	metG	Cj0838c	Methionine--tRNA ligase (EC 6.1.1.10) (Methionyl-tRNA synthetase) (MetRS)	0.846314	0.0724687	0.0430641	1.0303	1.0303
Cj0839c	Cj0839c	Cj0839c	Putative uncharacterized protein	0.125707	0.900639	0.794974	1.73505	1.73505
fbp	fbp	Cj0840c	Fructose-1,6-bisphosphatase class 1 (FBPase class 1) (EC 3.1.3.11) (D-fructose-1,6-bisphosphate 1-phosphohydrolase class 1)	0.0168227	1.77411	-0.500016	0.707099	-1.41423
mobB	mobB	Cj0841c	Putative molybdopterin-guanine dinucleotide biosynthesis protein	0.028501	1.54514	-0.655404	0.634898	-1.57506
Cj0842	Cj0842	Cj0842	Putative lipoprotein	0.0638308	1.19497	-1.09998	0.466524	-2.14351
Cj0843c	Cj0843c	Cj0843c	Putative secreted transglycosylase	0.00906299	2.04273	-0.593947	0.662528	-1.50937
Cj0844c	Cj0844c	Cj0844c	Putative integral membrane protein	0.342749	0.465023	-0.331714	0.794592	-1.25851
gltX	gltX1	Cj0845c	Glutamate--tRNA ligase 1 (EC 6.1.1.17) (Glutamyl-tRNA synthetase 1) (GluRS 1)	0.000172179	3.76402	-1.01508	0.4948	-2.02102
Cj0846	Cj0846	Cj0846	Uncharacterized metallophosphoesterase Cj0846 (EC 3.1.-.-)	0.00149927	2.82412	1.43274	2.69958	2.69958
psd	psd	Cj0847	Phosphatidylserine decarboxylase proenzyme (EC 4.1.1.65) [Cleaved into: Phosphatidylserine decarboxylase alpha chain; Phosphatidylserine decarboxylase beta chain]	0.679285	0.167948	-0.160783	0.894539	-1.11789
Cj0848c	Cj0848c	Cj0848c	Putative uncharacterized protein	0.963993	0.015926	-0.0208961	0.98562	-1.01459
Cj0849c	Cj0849c	Cj0849c	Putative uncharacterized protein	0.00159088	2.79836	2.78423	6.88868	6.88868
Cj0850c	Cj0850c	Cj0850c	Putative MFS (Major Facilitator Superfamily) transport protein	0.187117	0.727887	0.739677	1.6698	1.6698
Cj0851c	Cj0851c	Cj0851c	Putative integral membrane protein	0.134799	0.870313	-0.748229	0.595334	-1.67973
Cj0852c	Cj0852c	Cj0852c	Putative integral membrane protein	6.17e-06	5.20971	-2.5778	0.167496	-5.9703
hemL	hemL	Cj0853	Glutamate-1-semialdehyde 2,1-aminomutase (GSA) (EC 5.4.3.8) (Glutamate-1-semialdehyde aminotransferase) (GSA-AT)	1.5e-05	4.82391	-1.85599	0.276244	-3.61999
Cj0854c	Cj0854c	Cj0854c	Putative periplasmic protein	6.21e-06	5.20691	-3.08627	0.117744	-8.49297
folD	folD	Cj0855	Bifunctional protein FolD [Includes: Methylenetetrahydrofolate dehydrogenase (EC 1.5.1.5); Methenyltetrahydrofolate cyclohydrolase (EC 3.5.4.9)]	0.0046357	2.33388	0.601338	1.51712	1.51712
lepP	lepP	Cj0856	Signal peptidase I (EC 3.4.21.89)	0.000109947	3.95882	1.16854	2.24784	2.24784
moeA	moeA	Cj0857c	Putative molybdopterin biosynthesis protein	0.163599	0.786218	-0.280427	0.823347	-1.21455
murA	murA	Cj0858c	UDP-N-acetylglucosamine 1-carboxyvinyltransferase (EC 2.5.1.7) (Enoylpyruvate transferase) (UDP-N-acetylglucosamine enolpyruvyl transferase) (EPT)	0.593526	0.22656	-0.13711	0.909339	-1.0997
Cj0859c	fspA	Cj0859c	Putative uncharacterized protein	0.00329912	2.4816	-1.68152	0.311754	-3.20766
Cj0860	Cj0860	Cj0860	Putative integral membrane protein	0.00654706	2.18395	2.11841	4.34216	4.34216
pabA	pabA	Cj0861c	Para-aminobenzoate synthase glutamine amidotransferase component II (EC 4.1.3.-) (EC 6.3.5.8)	0.000354653	3.4502	3.91057	15.0383	15.0383
pabB	pabB	Cj0862c	Para-aminobenzoate synthase component I (EC 4.1.3.-) (EC 6.3.5.8)	0.00681337	2.16664	2.1417	4.41281	4.41281
xerD	xerD	Cj0863c	DNA recombinase	0.000448186	3.34854	1.30779	2.47562	2.47562
Cj0864	Cj0864	Cj0864	Putative periplasmic protein	4.9e-05	4.3098	-2.17342	0.221684	-4.51092
dsbB	dsbB	Cj0865	Putative protein-disulfide oxidoreductase	0.0354983	1.44979	-1.11099	0.462976	-2.15994
dsbA	dsbA	Cj0872	Putative uncharacterized protein dsbA	5.99e-05	4.22257	-3.35474	0.0977511	-10.2301
Cj0874c	Cj0874c	Cj0874c	Putative cytochrome C	ND	ND	ND	ND	ND
Cj0876c	Cj0876c	Cj0876c	Putative periplasmic protein	ND	ND	ND	ND	ND
Cj0878	Cj0878	Cj0878	Putative uncharacterized protein	0.000548447	3.26087	-3.4335	0.0925581	-10.804
Cj0879c	Cj0879c	Cj0879c	Putative periplasmic protein	0.736844	0.132624	0.142699	1.10397	1.10397
Cj0880c	Cj0880c	Cj0880c	Putative uncharacterized protein	0.21029	0.677181	-0.364458	0.776761	-1.2874
Cj0881c	Cj0881c	Cj0881c	Putative uncharacterized protein	0.0207434	1.68312	0.46158	1.37705	1.37705
flhA	flhA	Cj0882c	Flagellar biosynthesis protein	0.00491096	2.30883	0.62481	1.54201	1.54201
Cj0883c	Cj0883c	Cj0883c	Putative transcriptional regulator	0.00572691	2.24208	-1.16073	0.447287	-2.2357
rpsO	rpsO	Cj0884	30S ribosomal protein S15	8.95e-05	4.04818	-2.31483	0.200987	-4.97545
ftsK	ftsK	Cj0886c	DNA translocase FtsK	0.118039	0.927976	0.303412	1.23406	1.23406
Cj0887c	flaD flgL	Cj0887c	Putative flagellin	0.415246	0.381695	-0.466861	0.723537	-1.3821
Cj0888c	Cj0888c	Cj0888c	ABC transport system ATP-binding protein	0.0168575	1.77321	0.641833	1.56031	1.56031
Cj0889c	Cj0889c	Cj0889c	Putative sensory trasnduction histidine kinase	0.00945417	2.02438	0.886003	1.84805	1.84805
Cj0890c	Cj0890c	Cj0890c	Putative sensory transduction transcriptional regulator	0.00195836	2.70811	-1.11427	0.461925	-2.16486
serA	serA	Cj0891c	D-3-phosphoglycerate dehydrogenase (EC 1.1.1.95)	0.905022	0.043341	0.0378488	1.02658	1.02658
Cj0892c	Cj0892c	Cj0892c	Putative periplasmic protein	0.569705	0.24435	-0.440103	0.737082	-1.3567
rpsA	rpsA	Cj0893c	30S ribosomal protein S1	0.000115156	3.93871	-2.24834	0.210466	-4.75136
ispH	ispH	Cj0894c	4-hydroxy-3-methylbut-2-enyl diphosphate reductase (EC 1.17.1.2)	0.929248	0.0318681	0.0418294	1.02942	1.02942
aroA	aroA	Cj0895c	3-phosphoshikimate 1-carboxyvinyltransferase (EC 2.5.1.19) (5-enolpyruvylshikimate-3-phosphate synthase) (EPSP synthase) (EPSPS)	0.0664337	1.17761	0.513418	1.42743	1.42743
pheT	pheT	Cj0896	Phenylalanine--tRNA ligase beta subunit (EC 6.1.1.20) (Phenylalanyl-tRNA synthetase beta subunit) (PheRS)	0.905022	0.043341	-0.036258	0.975181	-1.02545
pheS	pheS	Cj0897	Phenylalanine--tRNA ligase alpha subunit (EC 6.1.1.20) (Phenylalanyl-tRNA synthetase alpha subunit) (PheRS)	0.123696	0.907643	0.355648	1.27956	1.27956
Cj0898	Cj0898	Cj0898	Putative histidine triad (HIT) family protein	5.5e-05	4.25964	-2.42141	0.186674	-5.35694
thiJ	thiJ	Cj0899c	4-methyl-5(Beta-hydroxyethyl)-thiazole monophosphate synthesis protein	0.00562386	2.24997	-1.26035	0.417443	-2.39554
Cj0900c	Cj0900c	Cj0900c	Small hydrophobic protein	0.00062754	3.20236	-2.98629	0.126193	-7.92435
Cj0901	Cj0901	Cj0901	Putative amino acid ABC tansporter permease protein	0.016845	1.77353	0.623802	1.54093	1.54093
glnQ	glnQ	Cj0902	Putative glutamine transport ATP-binding protein	0.222438	0.652792	0.506782	1.42088	1.42088
Cj0903c	Cj0903c	Cj0903c	Putative amino-acid transport protein	0.00525254	2.27963	-1.61648	0.326129	-3.06627
Cj0904c	trmL	Cj0904c	tRNA (cytidine(34)-2'-O)-methyltransferase (EC 2.1.1.207) (tRNA (cytidine/uridine-2'-O-)-methyltransferase TrmL)	0.00949304	2.02259	2.25623	4.77741	4.77741
alr	alr	Cj0905c	Alanine racemase (EC 5.1.1.1)	8.64e-05	4.06349	2.70053	6.50039	6.50039
Cj0906c	Cj0906c	Cj0906c	Putative periplasmic protein	0.873337	0.0588179	0.0706021	1.05015	1.05015
Cj0908	Cj0908	Cj0908	Putative periplasmic protein	0.127313	0.895128	1.49116	2.81116	2.81116
Cj0909	Cj0909	Cj0909	Putative periplasmic protein	4.11e-05	4.38616	-4.31411	0.0502718	-19.8919
Cj0910	Cj0910	Cj0910	Putative periplasmic protein	0.00219956	2.65766	-1.72109	0.30332	-3.29685
Cj0911	Cj0911	Cj0911	Putative periplasmic protein	0.0219132	1.65929	-0.836917	0.559838	-1.78623
cysM	cysM	Cj0912c	Cysteine synthase B (CSase B) (EC 2.5.1.47) (O-acetylserine (thiol)-lyase B) (OAS-TL B) (O-acetylserine sulfhydrylase B)	0.0103388	1.98553	-0.552911	0.681643	-1.46704
hupB	hup	Cj0913c	DNA-binding protein HU (HCj)	0.143034	0.84456	-0.661224	0.632342	-1.58142
ciaB	ciaB	Cj0914c	CiaB protein	0.000312909	3.50458	-1.11336	0.462217	-2.16349
Cj0915	Cj0915	Cj0915	Putative hydrolase	0.00183704	2.73588	1.85785	3.62466	3.62466
Cj0916c	Cj0916c	Cj0916c	Putative uncharacterized protein	0.0542007	1.266	0.661789	1.58204	1.58204
cstA	cstA	Cj0917c	Putative integral membrane protein (CstA homolog)	0.000522409	3.28199	1.277	2.42335	2.42335
prsA	prs	Cj0918c	Ribose-phosphate pyrophosphokinase (RPPK) (EC 2.7.6.1) (Phosphoribosyl pyrophosphate synthase) (P-Rib-PP synthase) (PRPP synthase)	0.511467	0.291183	0.180599	1.13335	1.13335
Cj0919c	Cj0919c	Cj0919c	Putative ABC-type amino-acid transporter permease protein	0.0649223	1.18761	-0.863721	0.549533	-1.81973
Cj0920c	Cj0920c	Cj0920c	Putative ABC-type amino-acid transporter permease protein	0.00232383	2.6338	-1.22953	0.426456	-2.34491
peb1A	peb1A	Cj0921c	Major cell-binding factor (CBF1) (PEB1)	6.87e-06	5.16304	-2.86775	0.137	-7.29927
pebC	peb1C	Cj0922c	Probable ABC transporter ATP-binding protein PEB1C	0.00136596	2.86456	-1.03237	0.488908	-2.04537
cheR	cheR	Cj0923c	Chemotaxis protein methyltransferase (EC 2.1.1.80)	6.68e-05	4.17522	-1.99342	0.251144	-3.98179
cheB	cheB	Cj0924c	Putative MCP protein-glutamate methylesterase (EC 3.1.1.61)	0.000583554	3.23392	-1.00451	0.498438	-2.00627
rpiB	rpiB	Cj0925	Ribose 5-phosphate isomerase (EC 5.3.1.6)	7.49e-06	5.12552	-2.57527	0.16779	-5.95982
Cj0926	Cj0926	Cj0926	Putative membrane protein	0.38618	0.413211	-0.410241	0.752497	-1.32891
apt	apt	Cj0927	Adenine phosphoribosyltransferase (APRT) (EC 2.4.2.7)	0.000405407	3.39211	-1.35158	0.391862	-2.55192
Cj0928	Cj0928	Cj0928	Putative integral membrane protein (DedA family)	2.75e-05	4.56067	-1.65041	0.31855	-3.13923
pepA	pepA	Cj0929	Probable cytosol aminopeptidase (EC 3.4.11.1) (Leucine aminopeptidase) (LAP) (EC 3.4.11.10) (Leucyl aminopeptidase)	0.0262777	1.58041	-0.562379	0.677185	-1.4767
Cj0930	Cj0930	Cj0930	Putative GTP-binding protein	0.680667	0.167065	-0.109786	0.926726	-1.07907
argH	argH	Cj0931c	Argininosuccinate lyase (ASAL) (EC 4.3.2.1) (Arginosuccinase)	0.181115	0.742046	0.533158	1.44709	1.44709
pckA	pckA	Cj0932c	Phosphoenolpyruvate carboxykinase [ATP] (PEP carboxykinase) (PEPCK) (EC 4.1.1.49) (Phosphoenolpyruvate carboxylase)	0.00484006	2.31515	-1.3138	0.402261	-2.48595
pycB	pycB	Cj0933c	Putative pyruvate carboxylase B subunit (EC 6.4.1.1)	0.000211292	3.67512	-1.4073	0.377018	-2.6524
Cj0934c	Cj0934c	Cj0934c	Transporter	0.0513761	1.28924	0.926446	1.90059	1.90059
Cj0935c	Cj0935c	Cj0935c	Transporter	0.453164	0.343745	-0.299212	0.812696	-1.23047
atpE	atpE	Cj0936	ATP synthase subunit c (ATP synthase F(0) sector subunit c) (F-type ATPase subunit c) (F-ATPase subunit c) (Lipid-binding protein)	0.116343	0.934261	-0.700065	0.615544	-1.62458
Cj0937	Cj0937	Cj0937	Putative integral membrane protein	0.0590263	1.22895	1.16607	2.24399	2.24399
aas	aas	Cj0938c	Putative 2-acylglycerophosphoethanolamine acyltransferase / acyl-acyl carrier protein synthetase	0.096414	1.01586	0.317983	1.24659	1.24659
Cj0939c	Cj0939c	Cj0939c	Putative uncharacterized protein	6.17e-06	5.20971	-4.96164	0.032092	-31.1604
glnP	glnP	Cj0940c	Putative glutamine transport system permease	0.279071	0.554285	0.662685	1.58303	1.58303
Cj0941c	Cj0941c	Cj0941c	Putative permease	0.823714	0.0842237	-0.080779	0.945547	-1.05759
secA	secA	Cj0942c	Protein translocase subunit SecA	0.833565	0.0790605	-0.0962976	0.935431	-1.06903
lolA	lolA	Cj0943	Outer-membrane lipoprotein carrier protein	0.000281749	3.55014	-1.70962	0.305741	-3.27074
Cj0944c	Cj0944c	Cj0944c	Putative periplasmic protein	0.934804	0.0292793	0.0412474	1.029	1.029
Cj0945c	Cj0945c	Cj0945c	Putative helicase	0.937759	0.0279086	0.0545484	1.03853	1.03853
Cj0946	Cj0946	Cj0946	Putative lipoprotein	0.0193485	1.71335	1.33175	2.51708	2.51708
Cj0947c	Cj0947c	Cj0947c	Putative carbon-nitrogen hydrolase	0.00046539	3.33218	1.69877	3.24625	3.24625
Cj0948c	Cj0948c	Cj0948c	Putative cation efflux family protein	0.0043746	2.35906	1.50407	2.83642	2.83642
Cj0949c	Cj0949c	Cj0949c	Putative peptidyl-arginine deiminase family protein	0.436285	0.36023	0.172352	1.12689	1.12689
Cj0950c	Cj0950c	Cj0950c	Putative lipoprotein	1.47e-05	4.83268	-2.23823	0.211947	-4.71817
Cj0951c	Cj0951c	Cj0951c	Putative MCP-domain signal transduction protein	ND	ND	ND	ND	ND
Cj0952x	Cj0952c	Cj0952c	Putative HAMP containing membrane protein	ND	ND	ND	ND	ND
purH	purH	Cj0953c	Bifunctional purine biosynthesis protein PurH [Includes: Phosphoribosylaminoimidazolecarboxamide formyltransferase (EC 2.1.2.3) (AICAR transformylase); IMP cyclohydrolase (EC 3.5.4.10) (ATIC) (IMP synthase) (Inosinicase)]	0.000437929	3.3586	2.73618	6.66302	6.66302
Cj0954c	Cj0954c	Cj0954c	Putative DnaJ-like protein	0.00339561	2.46908	1.78471	3.44548	3.44548
purL	purL	Cj0955	Phosphoribosylformylglycinamidine synthase 2 (EC 6.3.5.3) (Phosphoribosylformylglycinamidine synthase II) (FGAM synthase II)	5.09e-05	4.29328	2.47496	5.5595	5.5595
trmE	mnmE	Cj0956c	tRNA modification GTPase MnmE (EC 3.6.-.-)	0.000211292	3.67512	2.48937	5.61533	5.61533
Cj0957c	Cj0957c	Cj0957c	Putative uncharacterized protein	0.00854618	2.06823	1.05141	2.07256	2.07256
Cj0958c	yidC	Cj0958c	Membrane protein insertase YidC (Foldase YidC) (Membrane integrase YidC) (Membrane protein YidC)	0.00297729	2.52618	0.849533	1.80192	1.80192
Cj0959c	Cj0959c	Cj0959c	Putative membrane protein insertion efficiency factor	0.0800328	1.09673	-0.677273	0.625346	-1.59911
rnpA	rnpA	Cj0960c	Ribonuclease P protein component (RNase P protein) (RNaseP protein) (EC 3.1.26.5) (Protein C5)	0.000395557	3.40279	-2.41069	0.188066	-5.31727
rpmH	rpmH	Cj0961c	50S ribosomal protein L34	0.00194733	2.71056	-1.32151	0.400115	-2.49928
Cj0962	Cj0962	Cj0962	Putative acetyltransferase	0.702489	0.153361	0.282106	1.21597	1.21597
Cj0963	Cj0963	Cj0963	Putative uncharacterized protein	0.0174093	1.75922	-1.21629	0.430388	-2.32348
Cj0964	Cj0964	Cj0964	Putative periplasmic protein	0.194168	0.711822	0.687665	1.61067	1.61067
Cj0965c	Cj0965c	Cj0965c	Putative acyl-CoA thioester hydrolase (EC 3.1.2.-)	0.0339423	1.46926	-1.28189	0.411255	-2.43158
Cj0967	Cj0967	Cj0967	Putative periplasmic protein	6.69e-05	4.17457	4.24184	18.9199	18.9199
Cj0970	Cj0970	Cj0970	Putative uncharacterized protein	1.72e-05	4.76447	4.66974	25.4525	25.4525
Cj0971	Cj0971	Cj0971	Putative uncharacterized protein	0.000107107	3.97018	3.85232	14.4432	14.4432
Cj0972	Cj0972	Cj0972	Putative uncharacterized protein	6.9e-05	4.16115	3.4202	10.7049	10.7049
Cj0974	Cj0974	Cj0974	Putative uncharacterized protein	0.000819499	3.08645	4.19373	18.2995	18.2995
Cj0975	Cj0975	Cj0975	Putative outer-membrane protein	4.83e-05	4.31605	3.91377	15.0717	15.0717
Cj0976	cmoB	Cj0976	tRNA (mo5U34)-methyltransferase (EC 2.1.1.-)	0.00222721	2.65224	1.2417	2.36477	2.36477
Cj0977	Cj0977	Cj0977	Putative uncharacterized protein	0.000310382	3.5081	-1.33738	0.395738	-2.52693
Cj0978c	Cj0978c	Cj0978c	Putative lipoprotein	0.000819499	3.08645	-2.5374	0.172253	-5.80542
Cj0979c	Cj0979c	Cj0979c	Putative secreted nuclease (EC 3.1.31.1)	0.0282209	1.54943	-1.08091	0.47273	-2.11537
Cj0980	Cj0980	Cj0980	Putative peptidase	0.000164357	3.78421	-1.29965	0.406225	-2.46169
cjaB	Cj0981c	Cj0981c	Putative MFS (Major Facilitator Superfamily) transport protein	1.67e-05	4.77728	1.59571	3.02244	3.02244
cjaA	cjaA	Cj0982c	Putative amino-acid transporter periplasmic solute-binding protein	0.116489	0.933715	0.350868	1.27533	1.27533
Cj0983	jlpA	Cj0983	Uncharacterized lipoprotein Cj0983	0.286828	0.542378	-0.339442	0.790347	-1.26527
Cj0984	Cj0984	Cj0984	Uncharacterized protein Cj0984	0.0551417	1.25852	1.29372	2.45159	2.45159
hipO	hipO	Cj0985c	Hippurate hydrolase (EC 3.5.1.32) (Benzoylglycine amidohydrolase) (Hippuricase)	0.0721839	1.14156	0.538404	1.45236	1.45236
Cj0988c	Cj0988c	Cj0988c	Putative uncharacterized protein	0.031599	1.50033	2.21565	4.64491	4.64491
Cj0989	Cj0989	Cj0989	Putative membrane protein	0.580977	0.235841	-0.525747	0.694599	-1.43968
Cj0990c	Cj0990c	Cj0990c	Uncharacterized protein Cj0990c	0.0119844	1.92138	1.78995	3.45803	3.45803
Cj0991c	Cj0991c	Cj0991c	Putative oxidoreductase ferredoxin-type electron transport protein	0.00309553	2.50927	0.951013	1.93323	1.93323
hemN	hemN	Cj0992c	Oxygen-independent coproporphyrinogen III oxidase	0.215885	0.665778	0.336865	1.26301	1.26301
Cj0993c	Cj0993c	Cj0993c	UPF0763 protein Cj0993c	0.539658	0.267881	-0.211903	0.863397	-1.15822
argF	argF	Cj0994c	Ornithine carbamoyltransferase (OTCase) (EC 2.1.3.3)	0.683106	0.165512	0.167549	1.12315	1.12315
hemB	hemB	Cj0995c	Delta-aminolevulinic acid dehydratase (EC 4.2.1.24)	0.00457059	2.34003	-1.23169	0.425818	-2.34842
ribA	ribA	Cj0996	GTP cyclohydrolase II (EC 3.5.4.25)	0.0911416	1.04028	0.332292	1.25901	1.25901
Cj0997	rsmG	Cj0997	Ribosomal RNA small subunit methyltransferase G (EC 2.1.1.170) (16S rRNA 7-methylguanosine methyltransferase) (16S rRNA m7G methyltransferase)	0.0195637	1.70855	1.46105	2.75308	2.75308
Cj0998c	Cj0998c	Cj0998c	Putative periplasmic protein	0.000309638	3.50915	-1.55959	0.339247	-2.9477
Cj0999c	Cj0999c	Cj0999c	UPF0324 membrane protein Cj0999c	0.000135738	3.8673	4.02526	16.2826	16.2826
Cj1000	Cj1000	Cj1000	Putative transcriptional regulator (LysR family)	0.0212966	1.67169	1.71146	3.27491	3.27491
rpoD	rpoD	cj1001	RNA polymerase sigma factor	0.0277815	1.55624	0.413202	1.33164	1.33164
Cj1002c	Cj1002c	Cj1002c	Putative phosphoglycerate/bisphosphoglycerate mutase (EC 3.1.3.-)	0.114867	0.939806	1.05403	2.07632	2.07632
Cj1003c	Cj1003c	Cj1003c	Putative integral membrane protein	0.000211292	3.67512	1.93005	3.81069	3.81069
Cj1004	Cj1004	Cj1004	Putative periplasmic protein	0.133451	0.874679	-0.855696	0.552599	-1.80963
Cj1005c	Cj1005c	Cj1005c	Putative membrane bound ATPase (EC 3.4.24.-)	5.03e-05	4.29843	1.96903	3.91505	3.91505
Cj1006c	Cj1006c	Cj1006c	Putative MiaB-like tRNA modifying enzyme	0.000261353	3.58277	0.97964	1.97197	1.97197
Cj1007c	Cj1007c	Cj1007c	Putative mechanosensitive ion channel family protein	0.000819499	3.08645	1.15966	2.23405	2.23405
aroB	aroB	Cj1008c	3-dehydroquinate synthase (EC 4.2.3.4)	0.0973069	1.01186	-0.264321	0.832591	-1.20107
Cj1009c	Cj1009c	Cj1009c	Conserved hypothetical proetin Cj1009c	0.437867	0.358658	0.281012	1.21505	1.21505
tgt	tgt	Cj1010	Queuine tRNA-ribosyltransferase (EC 2.4.2.29) (Guanine insertion enzyme) (tRNA-guanine transglycosylase)	0.0749887	1.125	0.832866	1.78122	1.78122
Cj1011	Cj1011	Cj1011	Putative CorA-like Mg2+ transporter protein	0.0073924	2.13121	1.72582	3.30768	3.30768
Cj1012c	Cj1012c	Cj1012c	Putative membrane protein	0.000155661	3.80782	2.28354	4.86873	4.86873
Cj1013c	Cj1013c	Cj1013c	Putative cytochrome C biogenesis protein	0.000620481	3.20727	1.2139	2.31964	2.31964
livF	livF	Cj1014c	Branched-chain amino-acid ABC transport system ATP-binding protein	0.000823285	3.08445	1.63746	3.11118	3.11118
livG	livG	Cj1015c	Branched-chain amino-acid ABC transport system ATP-binding protein	0.00110763	2.9556	1.38058	2.60374	2.60374
livM	livM	Cj1016c	Branched-chain amino-acid ABC transport system permease protein	8.27e-06	5.08249	2.2365	4.71253	4.71253
livH	livH	Cj1017c	Branched-chain amino-acid ABC transport system permease protein	2.15e-05	4.66756	2.45275	5.47457	5.47457
livK	livK	Cj1018c	Branched-chain amino-acid ABC transport system,periplasmic binding protein	0.00109972	2.95872	1.00688	2.00957	2.00957
livJ	livJ	Cj1019c	Branched-chain amino-acid ABC transport system periplasmic binding protein	0.403081	0.394608	0.124158	1.08987	1.08987
Cj1020c	Cj1020c	Cj1020c	Putative cytochrome C	0.000224155	3.64945	1.11033	2.15895	2.15895
Cj1021c	Cj1021c	Cj1021c	Putative periplasmic protein	0.00253783	2.59554	-1.40437	0.377784	-2.64702
Cj1022c	Cj1022c	Cj1022c	Putative integral membrane protein	0.014679	1.8333	1.71493	3.28281	3.28281
asd	asd	Cj1023c	Aspartate-semialdehyde dehydrogenase (ASA dehydrogenase) (ASADH) (EC 1.2.1.11) (Aspartate-beta-semialdehyde dehydrogenase)	0.00189676	2.72199	1.08031	2.1145	2.1145
flgR	flgR	Cj1024c	Sigma-54 associated transcriptional activator	0.795806	0.0991929	-0.0475127	0.967603	-1.03348
Cj1025c	Cj1025c	Cj1025c	Putative uncharacterized protein	0.00169176	2.77166	-2.247	0.210662	-4.74694
Cj1026c	Cj1026c	Cj1026c	Putative lipoprotein	1.72e-05	4.76447	-2.67525	0.156556	-6.38748
gyrA	gyrA	Cj1027c	DNA gyrase subunit A (EC 5.99.1.3)	0.897344	0.0470409	-0.0544065	0.962991	-1.03843
Cj1028c	Cj1028c	Cj1028c	Putative purine/pyrimidine phosphoribosyltransferase	0.0249597	1.60276	-1.15243	0.449867	-2.22288
mapA	mapA	Cj1029c	Outer membrane lipoprotein MapA	0.000177833	3.74999	-2.33128	0.198708	-5.0325
lepA	lepA	Cj1030c	Elongation factor 4 (EF-4) (EC 3.6.5.n1) (Ribosomal back-translocase LepA)	0.000128198	3.89212	1.9626	3.89764	3.89764
cmeD	cmeD	Cj1031	Outer membrane component of efflux system (Multidrug efflux system CmeDEF)	0.0539504	1.26801	0.52644	1.44037	1.44037
cmeE	cmeE	Cj1032	Membrane fusion component of efflux system (Mutlidrug efflux system CmeDEF)	0.526128	0.278909	0.200509	1.1491	1.1491
cmeF	cmeF	Cj1033	Integral membrane component of efflux system (Multidrug efflux system CmeDEF)	0.223306	0.6511	0.383152	1.30419	1.30419
Cj1034c	fedC	Cj1034c	Putative DnaJ-like protein	6.96e-05	4.15739	-1.886	0.270556	-3.69609
Cj1035c	ate	Cj1035c	Putative arginyl-tRNA--protein transferase (Arginyltransferase) (R-transferase) (EC 2.3.2.8)	0.0213763	1.67007	1.01071	2.0149	2.0149
Cj1036c	Cj1036c	Cj1036c	Putative uncharacterized protein	5.5e-05	4.25964	-2.25974	0.20881	-4.78904
pycA	pycA	Cj1037c	Pyruvate carboxylase A subunit (EC 6.4.1.1)	0.798964	0.0974728	0.128231	1.09295	1.09295
Cj1038	Cj1038	Cj1038	Putative cell division/peptidoglycan biosynthesis protein	6.95e-05	4.15802	2.60221	6.07217	6.07217
murG	murG	Cj1039	UDP-N-acetylglucosamine--N-acetylmuramyl-(pentapeptide) pyrophosphoryl-undecaprenol N-acetylglucosamine transferase (EC 2.4.1.227) (Undecaprenyl-PP-MurNAc-pentapeptide-UDPGlcNAc GlcNAc transferase)	6.68e-05	4.17522	1.68743	3.22081	3.22081
Cj1040c	Cj1040c	Cj1040c	Putative MFS (Major Facilitator Superfamily) transport protein	0.0266863	1.57371	1.61323	3.05935	3.05935
Cj1041c	Cj1041c	Cj1041c	Putative periplasmic ATP/GTP-binding protein	0.394502	0.403951	-0.342371	0.788744	-1.26784
Cj1042c	Cj1042c	Cj1042c	Putative transcriptional regulatory protein	0.000205401	3.6874	2.01773	4.04947	4.04947
Cj1043c	Cj1043c	Cj1043c	Putative thiamine-phosphate pyrophosphorylase (EC 2.5.1.3)	0.0735416	1.13347	0.705076	1.63023	1.63023
thiH	thiH	Cj1044c	Thiazole biosynthesis protein ThiH	0.0223647	1.65044	-0.467618	0.723158	-1.38282
thiG	thiG	Cj1045c	Thiazole synthase (EC 2.8.1.10)	0.00110221	2.95774	-1.12034	0.459986	-2.17398
moeB	moeB	Cj1046	Putative molybdopterin biosynthesis protein	0.00168072	2.7745	-1.00364	0.49874	-2.00505
thiS	thiS	Cj1047c	Putative thiamine biosynthesis protein	0.620045	0.207577	-0.27818	0.824631	-1.21266
dapE	dapE	Cj1048c	Succinyl-diaminopimelate desuccinylase (SDAP desuccinylase) (EC 3.5.1.18) (N-succinyl-LL-2,6-diaminoheptanedioate amidohydrolase)	0.041895	1.37784	0.512088	1.42611	1.42611
Cj1049c	Cj1049c	Cj1049c	Putative LysE family transporter protein	0.433705	0.362806	0.376434	1.29813	1.29813
npdA	cobB	Cj1050c	NAD-dependent protein deacylase (EC 3.5.1.-) (Regulatory protein SIR2 homolog)	0.398909	0.399126	0.153909	1.11258	1.11258
cjeI	cjeI	Cj1051c	Restriction modification enzyme	0.00813626	2.08958	0.57394	1.48858	1.48858
mutS	mutS	Cj1052c	Putative mismatch repair protein	0.00112077	2.95048	1.17855	2.26349	2.26349
Cj1053c	Cj1053c	Cj1053c	Putative integral membrane protein	0.0282623	1.54879	-0.990642	0.503254	-1.98707
murC	murC	Cj1054c	UDP-N-acetylmuramate--L-alanine ligase (EC 6.3.2.8) (UDP-N-acetylmuramoyl-L-alanine synthetase)	0.0336218	1.47338	-0.733743	0.601342	-1.66295
Cj1055c	Cj1055c	Cj1055c	Putative sulfatase family protein	0.661218	0.179656	0.201704	1.15006	1.15006
Cj1056c	Cj1056c	Cj1056c	Putative carbon-nitrogen hydrolase family protein	0.00770603	2.11317	-1.33805	0.395556	-2.52809
Cj1057c	Cj1057c	Cj1057c	Putative coiled-coil protein	0.0277382	1.55692	-2.06262	0.23938	-4.17745
guaB	guaB	Cj1058c	Inosine-5'-monophosphate dehydrogenase (IMP dehydrogenase) (IMPD) (IMPDH) (EC 1.1.1.205)	0.0347455	1.4591	-0.852951	0.553651	-1.80619
gatA	gatA	Cj1059c	Glutamyl-tRNA(Gln) amidotransferase subunit A (Glu-ADT subunit A) (EC 6.3.5.-)	0.0305093	1.51557	-1.31503	0.401916	-2.48808
Cj1060c	Cj1060c	Cj1060c	Putative membrane protein	6.9e-05	4.16115	-3.13149	0.114111	-8.76337
ileS	ileS	Cj1061c	Isoleucine--tRNA ligase (EC 6.1.1.5) (Isoleucyl-tRNA synthetase) (IleRS)	0.0249166	1.60351	-1.31269	0.40257	-2.48404
Cj1062	Cj1062	Cj1062	Putative CinA-like protein	0.125723	0.900584	-0.829074	0.56289	-1.77655
Cj1063	Cj1063	Cj1063	Putative acetyltransferase	0.00872704	2.05913	-1.47259	0.360335	-2.7752
rdxA	rdxA	Cj1066	Nitroreductase	0.212238	0.673176	0.911991	1.88164	1.88164
pgsA	pgsA	Cj1067	CDP-diacylglycerol--glycerol-3-phosphate 3-phosphatidyltransferase (EC 2.7.8.5)	0.206187	0.685739	0.40202	1.32136	1.32136
Cj1068	Cj1068	Cj1068	Putative zinc metalloprotease Cj1068 (EC 3.4.24.-)	0.082557	1.08325	0.819475	1.76476	1.76476
Cj1069	Cj1069	Cj1069	Putative uncharacterized protein	0.0566517	1.24679	0.965548	1.9528	1.9528
rpsF	rpsF	Cj1070	30S ribosomal protein S6	0.224911	0.64799	0.705049	1.6302	1.6302
ssb	ssb	Cj1071	Single-stranded DNA-binding protein (SSB) (Helix-destabilizing protein)	0.660657	0.180024	-0.280421	0.823351	-1.21455
rpsR	rpsR	Cj1072	30S ribosomal protein S18	0.012483	1.90368	0.854965	1.80872	1.80872
lon	lon	Cj1073c	Lon protease (EC 3.4.21.53) (ATP-dependent protease La)	0.0153135	1.81493	0.825083	1.77164	1.77164
Cj1074c	Cj1074c	Cj1074c	Putative lipoprotein	0.000115524	3.93733	-1.53236	0.345712	-2.89258
Cj1075	fliW	Cj1075	Flagellar assembly factor FliW	2.92e-05	4.53462	-2.66606	0.157556	-6.34695
proC	proC	Cj1076	Pyrroline-5-carboxylate reductase (EC 1.5.1.2)	0.000815857	3.08839	-1.36148	0.389182	-2.56949
ctsT	Cj1077	Cj1077	Putative periplasmic protein	0.920269	0.0360851	0.0979009	1.07022	1.07022
Cj1078	Cj1078	Cj1078	Putative periplasmic protein	0.00679532	2.16779	3.5452	11.6738	11.6738
Cj1079	Cj1079	Cj1079	Putative periplasmic protein	0.0405716	1.39178	1.4654	2.76141	2.76141
hemD	hemD	Cj1080c	Putative uroporphyrinogen-III synthase (EC 4.2.1.75)	0.104202	0.982123	1.20998	2.31335	2.31335
thiE	thiE	Cj1081c	Thiamine-phosphate synthase (TP synthase) (TPS) (EC 2.5.1.3) (Thiamine-phosphate pyrophosphorylase) (TMP pyrophosphorylase) (TMP-PPase)	0.000632522	3.19892	1.56352	2.95574	2.95574
thiD	thiD	Cj1082c	Phosphomethylpyrimidine kinase (EC 2.7.4.7)	0.00166847	2.77768	0.918872	1.89064	1.89064
Cj1083c	Cj1083c	Cj1083c	Putative nuclease (EC 4.2.99.18)	0.181241	0.741743	-0.507457	0.703462	-1.42154
Cj1084c	Cj1084c	Cj1084c	Putative ATP/GTP-binding protein	0.739455	0.131088	0.181103	1.13375	1.13375
mfd	mfd	Cj1085c	Transcription-repair coupling factor	0.00501748	2.29951	0.626812	1.54415	1.54415
Cj1086c	Cj1086c	Cj1086c	Putative uncharacterized protein	3.46e-05	4.46092	-1.5984	0.330243	-3.02807
Cj1087c	Cj1087c	Cj1087c	Putative peptidase	2.17e-05	4.66354	-2.05286	0.241006	-4.14928
folC	folC	Cj1088c	Folylpolyglutamate synthase/dihydrofolate synthase (EC 6.3.2.12)	0.141164	0.850276	-0.553834	0.681207	-1.46798
Cj1089c	Cj1089c	Cj1089c	Putative uncharacterized protein	0.000782472	3.10653	1.20343	2.30286	2.30286
Cj1090c	Cj1090c	Cj1090c	Putative lipoprotein	0.0714692	1.14588	-0.995486	0.501567	-1.99375
leuS	leuS	Cj1091	Leucine--tRNA ligase (EC 6.1.1.4) (Leucyl-tRNA synthetase) (LeuRS)	0.175818	0.754937	0.222896	1.16707	1.16707
secF	secF	Cj1092c	Protein-export membrane protein SecF	0.00132329	2.87835	0.82231	1.76823	1.76823
secD	secD	Cj1093c	Protein translocase subunit SecD	0.413317	0.383716	-0.150197	0.901128	-1.10972
yajC	cj1094c	cj1094c	Putative preprotein translocase protein	0.873276	0.0588487	-0.0846331	0.943024	-1.06042
Cj1095	lnt	Cj1095	Apolipoprotein N-acyltransferase (ALP N-acyltransferase) (EC 2.3.1.-)	0.0844315	1.0735	0.569381	1.48389	1.48389
metK	metK	Cj1096c	S-adenosylmethionine synthetase (EC 2.5.1.6)	0.340572	0.467792	-0.436408	0.738972	-1.35323
Cj1097	sstT	Cj1097	Serine/threonine transporter SstT (Na(+)/serine-threonine symporter)	0.18308	0.737358	-0.548936	0.683524	-1.46301
pyrB	pyrB	Cj1098	Aspartate carbamoyltransferase (EC 2.1.3.2) (Aspartate transcarbamylase) (ATCase)	0.180528	0.743457	0.586641	1.50175	1.50175
Cj1099	Cj1099	Cj1099	Peptidase	0.119268	0.923476	-0.465639	0.72415	-1.38093
Cj1100	Cj1100	Cj1100	Hypothteical protein Cj1100	0.460406	0.336859	0.589159	1.50437	1.50437
Cj1101	Cj1101	Cj1101	ATP-dependent DNA helicase (EC 3.6.1.-)	0.000970447	3.01303	2.1596	4.46791	4.46791
truB	truB	Cj1102	tRNA pseudouridine synthase B (EC 5.4.99.25) (tRNA pseudouridine(55) synthase) (Psi55 synthase) (tRNA pseudouridylate synthase) (tRNA-uridine isomerase)	0.378613	0.421804	0.382697	1.30378	1.30378
csrA	csrA	Cj1103	Carbon storage regulator homolog	0.0637109	1.19579	-0.988653	0.503948	-1.98433
Cj1104	ispE	Cj1104	4-diphosphocytidyl-2-C-methyl-D-erythritol kinase (CMK) (EC 2.7.1.148) (4-(cytidine-5'-diphospho)-2-C-methyl-D-erythritol kinase)	0.00486315	2.31308	0.924237	1.89768	1.89768
smpB	smpB	Cj1105	SsrA-binding protein	0.905022	0.043341	-0.0773806	0.947777	-1.0551
Cj1106	Cj1106	Cj1106	Putative periplasmic thioredoxin	0.975373	0.0108291	-0.0191374	0.986823	-1.01335
clpS	clpS	Cj1107	ATP-dependent Clp protease adapter protein ClpS	0.733695	0.134484	0.18687	1.13829	1.13829
clpA	clpA	Cj1108	ATP-dependent Clp protease ATP-binding subunit	0.0263952	1.57847	0.822524	1.7685	1.7685
aat	aat	Cj1109	Leucyl/phenylalanyl-tRNA--protein transferase (EC 2.3.2.6) (L/F-transferase) (Leucyltransferase) (Phenyalanyltransferase)	0.000105937	3.97495	-2.07395	0.237509	-4.21037
cetZ	cetZ	Cj1110c	Putative MCP-type signal transduction protein	0.0566985	1.24643	-1.53484	0.345119	-2.89755
Cj1111c	Cj1111c	Cj1111c	Putative MarC family integral membrane protein	2.01e-05	4.6968	2.19028	4.56394	4.56394
Cj1112c	Cj1112c	Cj1112c	Putative SelR domain containing protein	0.161288	0.792399	-0.557932	0.679275	-1.47216
Cj1113	Cj1113	Cj1113	Putative uncharacterized protein	0.0211321	1.67506	1.33969	2.53098	2.53098
pssA	pssA	Cj1114c	CDP-diacylglycerol--serine O-phosphatidyltransferase (EC 2.7.8.8)	0.966606	0.0147507	-0.0114259	0.992111	-1.00795
Cj1115c	Cj1115c	Cj1115c	Putative phosphatidylserine decarboxylase-related protein (EC 4.1.1.65)	0.127555	0.894302	-0.501314	0.706463	-1.4155
ftsH	ftsH	Cj1116c	ATP-dependent zinc metalloprotease FtsH (EC 3.4.24.-)	0.481125	0.317742	-0.254533	0.838258	-1.19295
prmA	prmA	Cj1117c	Ribosomal protein L11 methyltransferase (L11 Mtase) (EC 2.1.1.-)	0.740296	0.130595	0.196707	1.14608	1.14608
cheY	cheY	Cj1118c	Chemotaxis protein CheY homolog	0.00288392	2.54002	-1.81174	0.284847	-3.51066
pglG	Cj1119c	Cj1119c	Putative integral membrane protein	0.892012	0.0496292	-0.0347313	0.976214	-1.02437
pglF	pglF	Cj1120c	UDP-N-acetyl-alpha-D-glucosamine C6 dehydratase (UDP-GlcNAc C6 dehydratase) (EC 4.2.1.135) (Protein glycosylation pathway protein F) (UDP-N-acetylglucosamine 4,6-dehydratase (configuration-retaining))	0.0107876	1.96707	0.601881	1.51769	1.51769
pglE	pglE	Cj1121c	UDP-4-amino-4,6-dideoxy-N-acetyl-alpha-D-glucosamine transaminase (EC 2.6.1.91) (Protein glycosylation pathway protein E) (UDP-4-keto-6-deoxy-GlcNAc C4 aminotransferase)	0.357795	0.446366	-0.319257	0.801482	-1.24769
Cj1122c	Cj1122c	Cj1122c	Putative integral membrane protein. Functional classification-Surface polysaccharides,lipopolysaccharides and antigens	8.2e-05	4.08619	-4.28493	0.0512988	-19.4936
pglD	pglD	Cj1123c	UDP-N-acetylbacillosamine N-acetyltransferase (EC 2.3.1.203) (Protein glycosylation D) (UDP-4-amino-4,6-dideoxy-N-acetyl-alpha-D-glucosamine N-acetyltransferase)	6.6e-05	4.18046	2.77426	6.84127	6.84127
pglC	pglC	Cj1124c	Undecaprenyl phosphate N,N'-diacetylbacillosamine 1-phosphate transferase (EC 2.7.8.36) (Protein glycosylation C)	0.00023373	3.63129	1.82193	3.53553	3.53553
pglA	pglA	Cj1125c	N,N'-diacetylbacillosaminyl-diphospho-undecaprenol alpha-1,3-N-acetylgalactosaminyltransferase (EC 2.4.1.290) (Protein glycosylation A)	3.15e-05	4.50169	1.71674	3.28692	3.28692
pglB	pglB	Cj1126c	Undecaprenyl-diphosphooligosaccharide--protein glycotransferase (EC 2.4.99.19) (Protein glycosylation B)	0.00036516	3.43752	1.4556	2.74271	2.74271
pglJ	pglJ	Cj1127c	N-acetylgalactosamine-N,N'-diacetylbacillosaminyl-diphospho-undecaprenol 4-alpha-N-acetylgalactosaminyltransferase (EC 2.4.1.291) (Protein glycosylation J)	0.000817304	3.08762	1.75149	3.36707	3.36707
pglI	pglI	Cj1128c	GalNAc(5)-diNAcBac-PP-undecaprenol beta-1,3-glucosyltransferase (EC 2.4.1.293) (Protein glycosylation I)	0.00294088	2.53152	1.2518	2.38138	2.38138
pglH	pglH	Cj1129c	GalNAc-alpha-(1->4)-GalNAc-alpha-(1->3)-diNAcBac-PP-undecaprenol alpha-1,4-N-acetyl-D-galactosaminyltransferase (EC 2.4.1.292) (Protein glycosylation H)	0.00508773	2.29348	0.809438	1.75253	1.75253
pglK	pglK wlaB	Cj1130c	Protein glycosylation K (EC 3.6.3.39)	0.339954	0.46858	0.261083	1.19838	1.19838
gne	gne	Cj1131c	UDP-GlcNAc/Glc 4-epimerase (EC 5.1.3.2)	0.486447	0.312964	-0.192063	0.875353	-1.1424
Cj1132c	Cj1132c	Cj1132c	Putative uncharacterized protein	0.0064096	2.19317	2.01423	4.03964	4.03964
waaC	waaC	Cj1133	Heptosyltransferase I	0.00339748	2.46884	2.60848	6.09861	6.09861
htrB	htrB	Cj1134	Putative lipid A biosynthesis lauroyl acyltransferase (EC 2.3.1.-)	0.0294431	1.53102	1.30353	2.46832	2.46832
Cj1135	Cj1135	Cj1135	Putative two-domain glucosyltransferase	0.303406	0.517975	0.341015	1.26665	1.26665
Cj1136	Cj1136	Cj1136	Putative glycosyltransferase	0.024504	1.61076	-1.68141	0.311779	-3.2074
Cj1137c	Cj1137c	Cj1137c	Putative glycosyltransferase	0.0960702	1.01741	-0.874608	0.545402	-1.83351
Cj1138	Cj1138	Cj1138	Putative glycosyltransferase	0.000823285	3.08445	1.29739	2.45784	2.45784
wlaN	wlaN	Cj1139c	Beta-1,3 galactosyltransferase	0.280593	0.551923	-0.660046	0.632858	-1.58013
cstIII	cstIII	Cj1140	Alpha-2,3 sialyltransferase	0.0335787	1.47394	-1.08041	0.472893	-2.11464
neuB1	neuB1	Cj1141	Sialic acid synthase (N-acetylneuraminic acid synthetase) (EC 4.1.3.-)	0.00627851	2.20214	-1.37201	0.386353	-2.58831
neuC1	neuC1	Cj1142	Putative UDP-N-acetylglucosamine 2-epimerase (EC 5.1.3.-)	0.0513997	1.28904	-0.893784	0.538201	-1.85804
neuA1	neuA1 cgtA	Cj1143	Two-domain bifunctional protein (Beta-1,4-N-acetylgalactosaminyltransferase/CMP-Neu5Ac synthase) (EC 2.7.7.43)	0.300608	0.521999	-0.739296	0.599032	-1.66936
Cj1145c	Cj1145c	Cj1145c	Uncharacterized protein	0.00415306	2.38163	-2.32859	0.199079	-5.02314
waaV	waaV	Cj1146c	Putative glucosyltransferase	0.00256531	2.59086	1.28147	2.43086	2.43086
waaF	waaF	Cj1148	Heptosyltransferase II	0.000972686	3.01203	0.912739	1.88262	1.88262
gmhA	gmhA1	Cj1149c	Phosphoheptose isomerase 1 (EC 5.3.1.28) (Sedoheptulose 7-phosphate isomerase 1)	0.108585	0.964231	-0.871779	0.546472	-1.82992
hldE	waaE	Cj1150c	Bifunctional protein HldE [Includes: D-beta-D-heptose 7-phosphate kinase (EC 2.7.1.-) (D-beta-D-heptose 7-phosphotransferase); D-beta-D-heptose 1-phosphate adenosyltransferase (EC 2.7.7.-)]	0.0553667	1.25675	-0.611072	0.65471	-1.52739
hldD	hldD	Cj1151c	ADP-glyceromanno-heptose 6-epimerase (EC 5.1.3.20)	0.0120148	1.92028	-0.952368	0.516784	-1.93505
gmhB	gmhB	Cj1152c	D,D-heptose 1,7-bisphosphate phosphatase (EC 3.1.3.-) (D-glycero-D-manno-heptose 1,7-bisphosphate phosphatase) (HBP phosphatase)	0.279071	0.554285	-0.673253	0.627091	-1.59466
Cj1153	Cj1153	Cj1153	Putative periplasmic cytochrome C	7.49e-06	5.12552	-3.81783	0.0709118	-14.102
Cj1154c	Cj1154c	Cj1154c	Putative cytochrome oxidase maturation protein cbb3-type	0.290634	0.536654	0.340861	1.26651	1.26651
Cj1155c	Cj1155c	Cj1155c	Putative cation-transporting ATPase	0.019448	1.71112	1.24719	2.37379	2.37379
rho	rho	Cj1156	Transcription termination factor Rho (EC 3.6.4.-) (ATP-dependent helicase Rho)	0.626056	0.203387	0.0778139	1.05542	1.05542
dnaX	dnaX	Cj1157	Putative DNA polymerase III subunit gamma (EC 2.7.7.7)	0.72142	0.141812	-0.0840474	0.943407	-1.05999
Cj1158c	Cj1158c	Cj1158c	Small hydrophobic protein	0.024186	1.61644	-1.13713	0.454664	-2.19943
Cj1159c	Cj1159c	Cj1159c	Small hydrophobic protein	0.79216	0.101187	-0.242983	0.844996	-1.18344
Cj1160c	Cj1160c	Cj1160c	Putative membrane protein	0.0194381	1.71135	-1.90365	0.267267	-3.74158
Cj1161c	Cj1161c	Cj1161c	Putative cation-transporting ATPase	0.0960702	1.01741	0.876736	1.83622	1.83622
Cj1162c	Cj1162c	Cj1162c	Putative heavy-metal-associated domain protein	0.000338352	3.47063	-2.06029	0.239768	-4.1707
Cj1163c	Cj1163c	Cj1163c	Putative cation transport protein	0.498073	0.302707	-0.209408	0.864892	-1.15621
Cj1164c	Cj1164c	Cj1164c	Putative uncharacterized protein	0.00504963	2.29674	0.743027	1.67368	1.67368
Cj1165c	Cj1165c	Cj1165c	Putative integral membrane protein	0.0563535	1.24908	1.17453	2.2572	2.2572
Cj1166c	Cj1166c	Cj1166c	Putative integral membrane protein	0.0456857	1.34022	1.23363	2.35157	2.35157
ldh	ldh	Cj1167	L-lactate dehydrogenase (EC 1.1.1.27)	0.167257	0.776616	-0.303302	0.810395	-1.23397
Cj1168c	Cj1168c	Cj1168c	Putative integral membrane protein (DedA homolog)	0.18666	0.728948	0.482925	1.39757	1.39757
Cj1169c	Cj1169c	Cj1169c	Putative periplasmic protein	0.0717395	1.14424	1.24455	2.36944	2.36944
omp50	omp50	Cj1170c	50 kDa outer membrane protein	0.460933	0.336363	0.308476	1.2384	1.2384
ppi	Cj1171c	Cj1171c	Peptidyl-prolyl cis-trans isomerase (EC 5.2.1.8)	0.00133499	2.87452	1.77445	3.42108	3.42108
Cj1172c	Cj1172c	Cj1172c	Probable transcriptional regulatory protein Cj1172c	0.00125919	2.89991	1.82556	3.54445	3.54445
Cj1173	Cj1173	Cj1173	Putative efflux protein (Multidrug resistance protein)	0.446805	0.349882	0.380147	1.30147	1.30147
Cj1174	Cj1174	Cj1174	Putative efflux protein (Multidrug resistance protein)	0.20803	0.681875	0.462693	1.37811	1.37811
argS	argS	Cj1175c	Arginine--tRNA ligase (EC 6.1.1.19) (Arginyl-tRNA synthetase) (ArgRS)	0.413035	0.384013	0.486101	1.40065	1.40065
tatA	tatA	Cj1176c	Sec-independent protein translocase protein TatA	0.000132421	3.87804	-3.41143	0.0939845	-10.6401
gmk	gmk	Cj1177	Guanylate kinase (EC 2.7.4.8) (GMP kinase)	1.67e-05	4.77728	-2.92288	0.131864	-7.58358
Cj1178c	Cj1178c	Cj1178c	Highly acidic protein	0.000684313	3.16475	-1.78483	0.29021	-3.44578
fliR	fliR	Cj1179c	Flagellar biosynthetic protein fliR	0.0210389	1.67698	1.2208	2.33077	2.33077
Cj1180c	Cj1180c	Cj1180c	Putative ABC transporter ATP-binding protein	0.0321601	1.49268	0.777839	1.71456	1.71456
tsf	tsf	Cj1181c	Elongation factor Ts (EF-Ts)	0.00659118	2.18104	1.38447	2.61076	2.61076
rpsB	rpsB	Cj1182c	30S ribosomal protein S2	0.0209565	1.67868	2.39419	5.25682	5.25682
cfa	cfa	Cj1183c	Cyclopropane-fatty-acyl-phospholipid synthase (EC 2.1.1.79)	0.308359	0.510944	0.172945	1.12736	1.12736
petC	petC	Cj1184c	Putative ubiquinol-cytochrome C reductase cytochrome C subunit	0.0890862	1.05019	1.17862	2.2636	2.2636
petB	petB	Cj1185c	Cytochrome b	0.688387	0.162167	0.103547	1.07441	1.07441
petA	petA	Cj1186c	Ubiquinol-cytochrome c reductase iron-sulfur subunit (EC 1.10.2.2)	0.21116	0.675389	-0.619621	0.650842	-1.53647
arsB	arsB	Cj1187c	Arsenical pump membrane protein	0.00222456	2.65276	2.40228	5.28637	5.28637
gidA	mnmG	Cj1188c	tRNA uridine 5-carboxymethylaminomethyl modification enzyme MnmG (Glucose-inhibited division protein A)	0.0249166	1.60351	0.901296	1.86774	1.86774
cetB	cetB	Cj1189c	Bipartate energy taxis response protein cetB	0.154684	0.810556	-0.513757	0.700396	-1.42776
cetA	cetA	Cj1190c	Bipartate energy taxis response protein cetA	0.51653	0.286904	-0.34423	0.787728	-1.26947
cetC	cetC	Cj1191c	Putative PAS domain containing signal-transduction sensor protein	0.000197667	3.70407	-1.56027	0.339088	-2.94909
dctA	dctA	Cj1192	Putative C4-dicarboxylate transport protein	0.00117077	2.93153	-1.24729	0.42124	-2.37395
Cj1193c	Cj1193c	Cj1193c	Putative periplasmic protein	0.785005	0.105127	-0.0658673	0.955371	-1.04671
Cj1194	Cj1194	Cj1194	Possible phosphate permease	6.32e-05	4.19928	-1.73055	0.301336	-3.31855
pyrC2	pyrC2	Cj1195c	Putative dihydroorotase (EC 3.5.2.3)	0.550273	0.259422	0.154623	1.11313	1.11313
gpsA	gpsA	Cj1196c	Glycerol-3-phosphate dehydrogenase [NAD(P)+] (EC 1.1.1.94) (NAD(P)H-dependent glycerol-3-phosphate dehydrogenase)	0.439801	0.356744	0.187671	1.13892	1.13892
gatB	gatB	Cj1197c	Aspartyl/glutamyl-tRNA(Asn/Gln) amidotransferase subunit B (Asp/Glu-ADT subunit B) (EC 6.3.5.-)	0.0107971	1.96669	-1.27072	0.414452	-2.41283
Cj1198	luxS	Cj1198	S-ribosylhomocysteine lyase (EC 4.4.1.21) (AI-2 synthesis protein) (Autoinducer-2 production protein LuxS)	6.17e-06	5.20971	-3.29833	0.101649	-9.83775
Cj1199	Cj1199	Cj1199	Putative iron/ascorbate-dependent oxidoreductase (EC 1.-.-.-)	0.000592547	3.22728	1.07926	2.11296	2.11296
Cj1200	Cj1200	Cj1200	Putative NLPA family lipoprotein	4.29e-05	4.36754	2.79798	6.95467	6.95467
metE	metE	Cj1201	5-methyltetrahydropteroyltriglutamate--homocysteine methyltransferase (EC 2.1.1.14) (Cobalamin-independent methionine synthase) (Methionine synthase, vitamin-B12 independent isozyme)	2.86e-06	5.54363	3.18585	9.09987	9.09987
metF	metF	Cj1202	Methylenetetrahydrofolate reductase (EC 1.5.1.20)	0.0031562	2.50083	2.53069	5.77848	5.77848
Cj1203c	Cj1203c	Cj1203c	Putative integral membrane protein	0.000632522	3.19892	3.09862	8.56602	8.56602
atpB	atpB	Cj1204c	ATP synthase subunit a (ATP synthase F0 sector subunit a) (F-ATPase subunit 6)	0.983491	0.00722979	-0.0040175	0.997219	-1.00279
radA	radA sms	Cj1205c	DNA repair protein RadA homolog (DNA repair protein Sms homolog)	0.000159833	3.79633	1.41266	2.66228	2.66228
ftsY	ftsY	Cj1206c	Putative signal recognition particle protein	0.0234276	1.63027	0.560726	1.47501	1.47501
Cj1207c	Cj1207c	Cj1207c	Putative lipoprotein thiredoxin	0.229002	0.64016	-0.67522	0.626237	-1.59684
Cj1208	Cj1208	Cj1208	Putative 5-formyltetrahydrofolate cyclo-ligase family protein (EC 6.3.3.2)	0.00146268	2.83485	-1.43198	0.370621	-2.69817
Cj1209	rny	Cj1209	Ribonuclease Y (RNase Y) (EC 3.1.-.-)	0.338522	0.470414	0.212585	1.15876	1.15876
Cj1210	Cj1210	Cj1210	Putative integral membrane protein	0.092073	1.03587	0.860855	1.81611	1.81611
Cj1211	Cj1211	Cj1211	Putative competence family protein	0.000680676	3.16706	3.14832	8.86624	8.86624
rbn	rbn	Cj1212c	Putative ribonuclease BN (EC 3.1.-.-)	0.000585391	3.23255	1.1026	2.14741	2.14741
glcD	glcD	Cj1213c	Putative glycolate oxidase subunit D	0.00479546	2.31917	1.12203	2.17653	2.17653
Cj1214c	Cj1214c	Cj1214c	Putative exporting protein	0.952466	0.0211505	0.0251644	1.0176	1.0176
Cj1215	Cj1215	Cj1215	Putative peptidase M23 family protein	0.702489	0.153361	0.0758521	1.05398	1.05398
Cj1216c	Cj1216c	Cj1216c	Putative uncharacterized protein	0.127722	0.893736	-1.14678	0.451634	-2.21418
Cj1217c	Cj1217c	Cj1217c	Laccase domain protein Cj1217c	0.574224	0.240918	0.144671	1.10548	1.10548
ribA	ribA	Cj1218c	Putative riboflavin synthase alpha chain (EC 2.5.1.9)	0.0506562	1.29537	1.04762	2.06712	2.06712
Cj1219c	Cj1219c	Cj1219c	Putative periplasmic protein	0.816761	0.087905	-0.0608703	0.958686	-1.04309
groES	groS	Cj1220	10 kDa chaperonin (GroES protein) (Protein Cpn10)	0.794875	0.099701	0.218574	1.16358	1.16358
groEL	groL	Cj1221	60 kDa chaperonin (GroEL protein) (Protein Cpn60)	0.752453	0.123521	0.200563	1.14915	1.14915
dccS	dccS	Cj1222c	Two-component sensor (Histidine kinase)	0.0249597	1.60276	0.859146	1.81396	1.81396
dccR	Cj1223c	Cj1223c	Two-component regulator	0.154684	0.810556	-0.662135	0.631943	-1.58242
Cj1224	Cj1224	Cj1224	Putative iron-binding protein	0.00411569	2.38556	-1.67134	0.313961	-3.18511
Cj1225	Cj1225	Cj1225	Putative uncharacterized protein	4.94e-05	4.30627	-2.93057	0.131162	-7.62413
Cj1226c	Cj1226c	Cj1226c	Putative two-component sensor (Histidine kinase)	0.00701942	2.1537	0.657736	1.5776	1.5776
Cj1227c	Cj1227c	Cj1227c	Putative two-component regulator	0.0988687	1.00494	1.01284	2.01788	2.01788
htrA	htrA	Cj1228c	Serine protease (Protease DO) (EC 3.4.21.-)	0.923171	0.0347179	-0.0484902	0.966948	-1.03418
cbpA	cbpA	Cj1229	Putative curved-DNA binding protein	0.000160351	3.79493	-1.79538	0.288096	-3.47106
hspR	hspR	Cj1230	Heat shock transcriptional regulator	0.000158257	3.80064	-2.20171	0.21738	-4.60024
kefB	kefB	Cj1231	Putative glutathione-regulated potassium-efflux system protein	0.0435998	1.36052	-0.414873	0.750086	-1.33318
Cj1232	Cj1232	Cj1232	Putative uncharacterized protein	0.0938904	1.02738	1.48252	2.79437	2.79437
Cj1233	Cj1233	Cj1233	Putative HAD-superfamily hydrolase	0.00680652	2.16708	1.76118	3.38976	3.38976
glyS	glyS	Cj1234	Glycine--tRNA ligase beta subunit (EC 6.1.1.14) (Glycyl-tRNA synthetase beta subunit)	0.00153873	2.81284	-0.662577	0.631749	-1.58291
Cj1235	Cj1235	Cj1235	Putative peptidase M23 family protein	0.468295	0.329481	0.363165	1.28624	1.28624
Cj1236	Cj1236	Cj1236	Putative uncharacterized protein	0.544446	0.264045	0.462865	1.37828	1.37828
Cj1237c	Cj1237c	Cj1237c	Putative phosphatase	0.714731	0.145857	0.309041	1.23888	1.23888
pdxJ	pdxJ	Cj1238	Pyridoxine 5'-phosphate synthase (PNP synthase) (EC 2.6.99.2)	0.0610615	1.21423	-0.318719	0.801781	-1.24722
pdxA	pdxA	Cj1239	4-hydroxythreonine-4-phosphate dehydrogenase (EC 1.1.1.262) (4-(phosphohydroxy)-L-threonine dehydrogenase)	0.435094	0.361417	0.321537	1.24966	1.24966
Cj1240c	Cj1240c	Cj1240c	Putative periplasmic protein	0.000214417	3.66874	-2.44378	0.183801	-5.44067
Cj1241	Cj1241	Cj1241	Putative MFS (Major Facilitator Superfamily) transporter protein	0.000935103	3.02914	2.94626	7.70747	7.70747
Cj1242	ciaC	Cj1242	Putative uncharacterized protein	6.71e-06	5.17328	-4.32193	0.0499999	-20.0001
hemE	hemE	Cj1243	Uroporphyrinogen decarboxylase (UPD) (URO-D) (EC 4.1.1.37)	0.0284068	1.54658	-0.465616	0.724162	-1.38091
Cj1244	Cj1244	Cj1244	Putative radical SAM domain protein	0.587693	0.23085	0.22592	1.16952	1.16952
Cj1245c	Cj1245c	Cj1245c	Putative membrane protein	0.122544	0.911708	-0.86268	0.54993	-1.81841
uvrC	uvrC	Cj1246c	UvrABC system protein C (Protein UvrC) (Excinuclease ABC subunit C)	0.0109194	1.9618	0.655199	1.57483	1.57483
Cj1247c	Cj1247c	Cj1247c	Putative uncharacterized protein	0.970024	0.0132174	0.0193474	1.0135	1.0135
guaA	guaA	Cj1248	GMP synthase [glutamine-hydrolyzing] (EC 6.3.5.2) (GMP synthetase) (Glutamine amidotransferase)	0.0779988	1.10791	0.650584	1.5698	1.5698
Cj1249	Cj1249	Cj1249	Putative uncharacterized protein	0.0634663	1.19746	-0.382525	0.767094	-1.30362
purD	purD	Cj1250	Phosphoribosylamine--glycine ligase (EC 6.3.4.13) (GARS) (Glycinamide ribonucleotide synthetase) (Phosphoribosylglycinamide synthetase)	0.00212563	2.67251	-1.38706	0.382344	-2.61545
Cj1251	Cj1251	Cj1251	Putative uncharacterized protein	0.907863	0.0419796	-0.0695517	0.952934	-1.04939
Cj1252	Cj1252	Cj1252	Putative periplasmic protein	0.0203344	1.69177	0.704649	1.62975	1.62975
pnp	pnp	Cj1253	Polyribonucleotide nucleotidyltransferase (EC 2.7.7.8) (Polynucleotide phosphorylase) (PNPase)	0.0483971	1.31518	0.420508	1.3384	1.3384
Cj1254	Cj1254	Cj1254	Putative uncharacterized protein	0.00388731	2.41035	2.44267	5.43646	5.43646
Cj1255	Cj1255	Cj1255	Putative isomerase	0.244923	0.610971	1.07396	2.10521	2.10521
Cj1256c	Cj1256c	Cj1256c	Putative membrane protein	0.235814	0.62743	-0.69964	0.615726	-1.6241
Cj1257c	Cj1257c	Cj1257c	Putative efflux pump	0.0313636	1.50357	1.20244	2.30128	2.30128
Cj1258	Cj1258	Cj1258	Putative phosphotyrosine protein phosphatase (EC 3.1.3.48)	0.512294	0.290481	-0.308744	0.807344	-1.23863
porA	porA	Cj1259	Major outer membrane protein (Porin)	0.460351	0.33691	-0.307003	0.808319	-1.23713
dnaJ	dnaJ	Cj1260c	Chaperone protein DnaJ	2.53e-05	4.59688	1.91564	3.77281	3.77281
racR	Cj1261	Cj1261	Two-component regulator	0.000140133	3.85346	-2.53669	0.172338	-5.80255
racS	Cj1262	Cj1262	Two-component sensor (Histidine kinase)	0.000592592	3.22724	-1.62398	0.32444	-3.08224
recR	recR	Cj1263	Recombination protein RecR	0.0804842	1.09429	-1.09168	0.469213	-2.13123
hydD	hydD	Cj1264c	Putative hydrogenase maturation protease	0.139488	0.855464	-1.06758	0.477118	-2.09592
hydC	hydC	Cj1265c	Ni/Fe-hydrogenase B-type cytochrome subunit	0.000479189	3.31949	-1.90565	0.266896	-3.74678
hydB	hydB	Cj1266c	Ni/Fe-hydrogenase large subunit (EC 1.12.5.1)	0.220288	0.65701	-0.751951	0.5938	-1.68407
hydA	hydA	Cj1267c	Ni/Fe-hydrogenase small chain (EC 1.12.5.1)	0.0288112	1.54044	-1.02763	0.490515	-2.03867
mnmC	mnmC	Cj1268c	tRNA 5-methylaminomethyl-2-thiouridine biosynthesis bifunctional protein MnmC (tRNA mnm(5)s(2)U biosynthesis bifunctional protein) [Includes: tRNA (mnm(5)s(2)U34)-methyltransferase (EC 2.1.1.61); FAD-dependent cmnm(5)s(2)U34 oxidoreductase (EC 1.5.-.-)]	0.00414653	2.38231	1.10989	2.15829	2.15829
amiA	amiA	Cj1269c	N-acetylmuramoyl-L-alanine amidase (EC 3.5.1.28)	0.963993	0.015926	-0.0165692	0.988581	-1.01155
Cj1270c	Cj1270c	Cj1270c	Putative 2-nitropropane dioxygenase,oxidoreductase protein	0.0313636	1.50357	-0.396881	0.759499	-1.31666
tyrS	tyrS	Cj1271c	Tyrosine--tRNA ligase (EC 6.1.1.1) (Tyrosyl-tRNA synthetase) (TyrRS)	0.000184659	3.73363	-1.25465	0.419096	-2.38609
spoT	spoT	Cj1272c	Putative guanosine-3',5'-bis(Diphosphate) 3'-pyrophosphohydrolase (EC 3.1.7.2)	0.077729	1.10942	-0.413918	0.750582	-1.3323
rpoZ	rpoZ	Cj1273	DNA-directed RNA polymerase subunit omega (RNAP omega subunit) (EC 2.7.7.6) (RNA polymerase omega subunit) (Transcriptase subunit omega)	0.0119473	1.92273	-1.60265	0.329273	-3.037
pyrH	pyrH	Cj1274c	Uridylate kinase (UK) (EC 2.7.4.22) (Uridine monophosphate kinase) (UMP kinase) (UMPK)	0.0731638	1.1357	-0.67778	0.625127	-1.59968
Cj1275c	Cj1275c	Cj1275c	Putative peptidase M23 family protein	0.91876	0.0367979	-0.0407062	0.972179	-1.02862
Cj1276c	Cj1276c	Cj1276c	Putative integral membrane protein	0.574258	0.240893	-0.223458	0.85651	-1.16753
Cj1277c	Cj1277c	Cj1277c	Putative ABC transporter ATP-binding protein	0.0114546	1.94102	1.0155	2.0216	2.0216
trmB	trmB	Cj1278c	tRNA (guanine-N(7)-)-methyltransferase (EC 2.1.1.33) (tRNA (guanine(46)-N(7))-methyltransferase) (tRNA(m7G46)-methyltransferase)	0.869379	0.0607908	0.112026	1.08075	1.08075
Cj1279c	flpA	Cj1279c	Putative fibronectin domain-containing lipoprotein	0.72142	0.141812	-0.136102	0.909974	-1.09893
Cj1280c	Cj1280c	Cj1280c	Pseudouridine synthase (EC 5.4.99.-)	0.00104644	2.98029	-0.952361	0.516786	-1.93504
mrdB	mrdB	Cj1282	RodA protein homolog	0.0174093	1.75922	1.39421	2.62845	2.62845
ktrB	ktrB	Cj1283	Putative K+ uptake protein	1.09e-05	4.96257	2.53089	5.7793	5.7793
ktrA	ktrA	Cj1284	Putative K+ uptake protein	0.00168072	2.7745	1.11251	2.16221	2.16221
Cj1285c	Cj1285c	Cj1285c	Putative uncharacterized protein	0.329325	0.482376	0.276083	1.2109	1.2109
upp	upp	Cj1286c	Uracil phosphoribosyltransferase (EC 2.4.2.9) (UMP pyrophosphorylase) (UPRTase)	0.00656222	2.18295	0.942771	1.92222	1.92222
Cj1287c	Cj1287c	Cj1287c	Malate oxidoreductase (EC 1.1.1.38)	0.0637109	1.19579	-0.451254	0.731407	-1.36723
gltX	gltX2	Cj1288c	Glutamate--tRNA ligase 2 (EC 6.1.1.17) (Glutamyl-tRNA synthetase 2) (GluRS 2)	0.0124447	1.90501	-0.467691	0.723121	-1.38289
Cj1289	Cj1289	Cj1289	Possible periplasmic protein	0.00377775	2.42277	-1.46914	0.361199	-2.76856
accC	accC	Cj1290c	Biotin carboxylase (EC 6.3.4.14) (EC 6.4.1.2)	0.397639	0.400511	0.368874	1.29134	1.29134
accB	accB	Cj1291c	Putative biotin carboxyl carrier protein of acetyl-CoA carboxylase (EC 6.4.1.2)	0.198751	0.70169	0.389917	1.31032	1.31032
dcd	dcd	Cj1292	Deoxycytidine triphosphate deaminase (dCTP deaminase) (EC 3.5.4.13)	0.995226	0.00207817	0.00265014	1.00184	1.00184
pseB	pseB	Cj1293	UDP-N-acetylglucosamine 4,6-dehydratase (inverting) (EC 4.2.1.115) (Pseudaminic acid biosynthesis protein B) (UDP-GlcNAc-inverting 4,6-dehydratase)	0.088929	1.05096	-0.719514	0.607302	-1.64663
pseC	pseC	Cj1294	UDP-4-amino-4,6-dideoxy-N-acetyl-beta-L-altrosamine transaminase (EC 2.6.1.92) (Pseudaminic acid biosynthesis protein C)	0.109945	0.958824	0.329565	1.25663	1.25663
Cj1295	Cj1295	Cj1295	Putative uncharacterized protein	0.00939422	2.02714	0.703543	1.6285	1.6285
Cj1298	Cj1298	Cj1298	Putative N-acetyltransferase	0.263364	0.579443	0.759101	1.69244	1.69244
acpP2	acpP2	Cj1299	Putative acyl carrier protein	0.000113887	3.94353	-2.96071	0.128451	-7.78505
Cj1300	Cj1300	Cj1300	Putative SAM domain containing methyltransferase	0.00049133	3.30863	-2.01472	0.247463	-4.04101
Cj1301	Cj1301	Cj1301	Putative uncharacterized protein	0.00636055	2.19651	-1.92395	0.263533	-3.7946
Cj1302	Cj1302	Cj1302	Putative HAD-superfamily phosphatase, subfamily IIIC	0.164909	0.782756	0.621541	1.53852	1.53852
fabH2	fabH2	Cj1303	Putative 3-oxoacyl-[acyl-carrier-protein] synthase 3 (EC 2.3.1.180) (3-oxoacyl-[acyl-carrier-protein] synthase III) (Beta-ketoacyl-ACP synthase III) (KAS III)	0.0385028	1.41451	0.694802	1.61866	1.61866
acpP3	acpP3	Cj1304	Putative acyl carrier protein	0.855526	0.0677669	-0.0697963	0.952773	-1.04957
Cj1305c	Cj1305c	Cj1305c	Putative uncharacterized protein	0.844641	0.0733277	-0.0373984	0.974411	-1.02626
Cj1306c	Cj1306c	Cj1306c	Putative uncharacterized protein	0.614245	0.211658	0.177989	1.13131	1.13131
Cj1307	Cj1307	Cj1307	Putative amino acid activating enzyme (EC 6.3.2.-)	0.00997909	2.00091	-0.972746	0.509535	-1.96257
Cj1308	Cj1308	Cj1308	Putative acyl carrier protein	0.000479189	3.31949	-2.89385	0.134544	-7.43253
Cj1309c	Cj1309c	Cj1309c	Putative uncharacterized protein	0.019448	1.71112	-0.848441	0.555385	-1.80055
Cj1310c	Cj1310c	Cj1310c	Putative uncharacterized protein	0.610381	0.214399	-0.0884013	0.940564	-1.06319
pseF	pseF	Cj1311	Pseudaminic acid cytidylyltransferase (EC 2.7.7.81) (Pseudaminic acid biosynthesis protein F)	0.551882	0.258153	-0.270329	0.829131	-1.20608
pseG	pseG	Cj1312	UDP-2,4-diacetamido-2,4,6-trideoxy-beta-L-altropyranose hydrolase (EC 3.6.1.57) (Pseudaminic acid biosynthesis protein G)	0.0424585	1.37204	-0.780873	0.582014	-1.71817
pseH	pseH	Cj1313	Acetyltransferase PseH (EC 2.3.1.-) (Pseudaminic acid biosynthesis protein H)	0.76446	0.116645	0.135586	1.09854	1.09854
hisF	hisF	Cj1314	Putative imidazole glycerol phosphate synthase subunit hisF2 (EC 4.1.3.-) (IGP synthase cyclase subunit) (IGP synthase subunit hisF2) (ImGP synthase subunit hisF2) (IGPS subunit hisF2)	0.0186322	1.72974	-0.442378	0.735921	-1.35884
hisH	hisH1	Cj1315c	Imidazole glycerol phosphate synthase subunit HisH 1 (EC 2.4.2.-) (IGP synthase glutamine amidotransferase subunit 1) (IGP synthase subunit HisH 1) (ImGP synthase subunit HisH 1) (IGPS subunit HisH 1)	0.0988687	1.00494	0.498143	1.41239	1.41239
pseA	pseA	Cj1316c	Pseudaminic acid biosynthesis PseA protein	0.562082	0.250201	-0.164924	0.891975	-1.12111
pseI	pseI neuB3	Cj1317	Pseudaminic acid synthase (EC 2.5.1.97) (Pseudaminic acid biosynthesis protein I)	0.212138	0.673381	0.431418	1.34856	1.34856
Cj1318	Cj1318	Cj1318	Uncharacterized protein	0.826644	0.0826815	0.313217	1.24248	1.24248
Cj1319	Cj1319	Cj1319	Putative nucleotide sugar dehydratase	0.00139453	2.85557	1.60953	3.05151	3.05151
Cj1320	Cj1320	Cj1320	Putative aminotransferase (DegT family)	0.000410671	3.38651	1.58682	3.00387	3.00387
Cj1324	Cj1324	Cj1324	Putative uncharacterized protein	0.026668	1.57401	-0.482491	0.715741	-1.39715
Cj1325	Cj1325	Cj1325	Putative methyltransferase	0.411591	0.385534	0.399618	1.31916	1.31916
neuB2	neuB2	Cj1327	N-acetylneuraminic acid synthetase (EC 4.1.3.-)	0.00377775	2.42277	1.43285	2.69979	2.69979
neuC2	neuC2	Cj1328	Putative UDP-N-acetylglucosamine 2-epimerase (EC 5.1.3.14)	1.64e-05	4.78516	2.14707	4.42926	4.42926
Cj1329	Cj1329	Cj1329	Putative sugar-phosphate nucleotide transferase	0.00178996	2.74716	0.994929	1.99298	1.99298
Cj1330	Cj1330	Cj1330	Putative uncharacterized protein	0.00777323	2.1094	1.82045	3.53191	3.53191
ptmB	ptmB	Cj1331	Acylneuraminate cytidylyltransferase (Flagellin modification) (EC 2.7.7.43)	0.447187	0.349511	0.279019	1.21337	1.21337
ptmA	ptmA	Cj1332	Putative oxidoreductase (Flagellin modification)	0.0217489	1.66256	0.467508	1.38272	1.38272
pseD	pseD	Cj1333	PseD protein	0.584935	0.232893	0.161234	1.11824	1.11824
Cj1334	maf3	Cj1334	Putative uncharacterized protein maf3	0.0456374	1.34068	0.454665	1.37046	1.37046
Cj1335	Cj1335	Cj1335	Putative uncharacterized protein maf1 (Putative uncharacterized protein maf4)	0.000348782	3.45745	-3.22484	0.106961	-9.34921
pseE	pseE	Cj1337	PseE protein	0.248958	0.603874	0.219278	1.16415	1.16415
flaB	flaB	Cj1338c	Flagellin B	0.739455	0.131088	0.179777	1.13271	1.13271
flaA	flaA	Cj1339c	Flagellin A	0.116489	0.933715	-0.840397	0.55849	-1.79054
Cj1340c	Cj1340c	Cj1340c	Putative uncharacterized protein	0.00092895	3.03201	1.13004	2.18865	2.18865
Cj1341c	maf6	Cj1341c	Putative uncharacterized protein maf6	0.00112077	2.95048	1.13819	2.20105	2.20105
Cj1342c	maf7	Cj1342c	Putative uncharacterized protein maf7	0.00038408	3.41558	1.42915	2.69288	2.69288
Cj1343c	Cj1343c	Cj1343c	Putative periplasmic protein	0.000312909	3.50458	2.1019	4.29274	4.29274
Cj1344c	gcp	Cj1344c	Probable tRNA threonylcarbamoyladenosine biosynthesis protein Gcp (t(6)A37 threonylcarbamoyladenosine biosynthesis protein)	0.000576677	3.23907	2.19693	4.58504	4.58504
Cj1345c	pgp1	Cj1345c	Putative periplasmic protein	0.181465	0.741206	0.309191	1.23901	1.23901
dxr	dxr	Cj1346c	1-deoxy-D-xylulose 5-phosphate reductoisomerase (DXP reductoisomerase) (EC 1.1.1.267) (1-deoxyxylulose-5-phosphate reductoisomerase) (2-C-methyl-D-erythritol 4-phosphate synthase)	0.0144768	1.83933	-0.468733	0.722599	-1.38389
cdsA	cdsA	Cj1347c	Phosphatidate cytidylyltransferase (EC 2.7.7.41)	0.87623	0.0573819	-0.036381	0.975098	-1.02554
Cj1348c	Cj1348c	Cj1348c	Putative coiled-coil protein	0.647987	0.188434	-0.40897	0.753161	-1.32774
Cj1349c	Cj1349c	Cj1349c	Putative fibronectin/fibrinogen-binding protein	0.937209	0.0281637	0.056191	1.03972	1.03972
mobA	mobA	Cj1350	Molybdenum cofactor guanylyltransferase (MoCo guanylyltransferase) (EC 2.7.7.77) (GTP:molybdopterin guanylyltransferase) (Mo-MPT guanylyltransferase) (Molybdopterin guanylyltransferase) (Molybdopterin-guanine dinucleotide synthase) (MGD synthase)	0.030754	1.5121	-1.01419	0.495105	-2.01978
pldA	pldA	Cj1351	Phospholipase A (EC 3.1.1.32)	0.0149002	1.82681	1.02105	2.0294	2.0294
ceuB	ceuB	Cj1352	Enterochelin uptake permease	0.000153713	3.81329	4.04032	16.4534	16.4534
ceuC	ceuC	Cj1353	Enterochelin uptake permease	0.00062754	3.20236	3.03973	8.2234	8.2234
ceuD	ceuD	Cj1354	Enterochelin uptake ATP-binding protein	0.00108422	2.96488	2.97033	7.83715	7.83715
ceuE	ceuE	Cj1355	Enterochelin uptake periplasmic binding protein	0.00572691	2.24208	0.677679	1.59956	1.59956
Cj1356c	Cj1356c	Cj1356c	Putative integral membrane protein	2.72e-06	5.56543	-3.50421	0.0881305	-11.3468
nrfA	nrfA	Cj1357c	Putative periplasmic cytochrome C (EC 1.7.2.2)	0.923171	0.0347179	0.0643181	1.04559	1.04559
nrfH	Cj1358c	Cj1358c	Putative periplasmic cytochrome C	0.468081	0.329679	-0.415281	0.749874	-1.33356
ppk	ppk	Cj1359	Polyphosphate kinase (EC 2.7.4.1) (ATP-polyphosphate phosphotransferase) (Polyphosphoric acid kinase)	0.618343	0.208771	-0.246449	0.842969	-1.18628
Cj1361c	Cj1361c	Cj1361c	Putative uncharacterized protein	0.00168072	2.7745	-1.23908	0.423644	-2.36047
ruvB	ruvB	Cj1362	Holliday junction ATP-dependent DNA helicase RuvB (EC 3.6.4.12)	0.0313762	1.5034	0.544804	1.45882	1.45882
amaA	amaA	Cj1363	Acid membrane antigen A	0.0849581	1.0708	0.481917	1.3966	1.3966
fumC	fumC	Cj1364c	Fumarate hydratase class II (Fumarase C) (EC 4.2.1.2)	0.028501	1.54514	-1.60058	0.329743	-3.03266
Cj1365c	Cj1365c	Cj1365c	Putative secreted serine protease (EC 3.4.21.-)	0.000395557	3.40279	-1.73999	0.299371	-3.34033
glmS	glmS	Cj1366c	Glutamine--fructose-6-phosphate aminotransferase [isomerizing] (EC 2.6.1.16) (D-fructose-6-phosphate amidotransferase) (GFAT) (Glucosamine-6-phosphate synthase) (Hexosephosphate aminotransferase) (L-glutamine--D-fructose-6-phosphate amidotransferase)	0.844641	0.0733277	0.099551	1.07144	1.07144
Cj1367c	Cj1367c	Cj1367c	Putative nucleotidyltransferase	0.000168175	3.77424	-1.29296	0.408112	-2.45031
Cj1368	Cj1368	Cj1368	Putative radical SAM domain protein	0.620045	0.207577	0.104594	1.07519	1.07519
Cj1369	Cj1369	Cj1369	Putative permease	0.574421	0.24077	0.211728	1.15807	1.15807
Cj1370	Cj1370	Cj1370	Putative nucleotide phosphoribosyltransferase	0.00374321	2.42676	-1.79125	0.288921	-3.46116
Cj1371	Cj1371	Cj1371	Putative periplasmic protein (VacJ homolog)	0.000911546	3.04022	1.28214	2.432	2.432
Cj1372	Cj1372	Cj1372	Putative periplasmic protein	0.703686	0.152621	0.310329	1.23999	1.23999
Cj1373	Cj1373	Cj1373	Putative integral membrane protein	5.64e-05	4.24872	2.75603	6.75534	6.75534
Cj1374c	Cj1374c	Cj1374c	Non-canonical purine NTP pyrophosphatase (EC 3.6.1.19) (Non-standard purine NTP pyrophosphatase) (Nucleoside-triphosphate diphosphatase) (Nucleoside-triphosphate pyrophosphatase) (NTPase)	0.000123115	3.90969	1.88873	3.7031	3.7031
Cj1375	Cj1375	Cj1375	Putative multidrug efflux transporter	0.000242886	3.6146	1.14735	2.21506	2.21506
Cj1376	Cj1376	Cj1376	Putative periplasmic protein	0.204349	0.689627	-0.663642	0.631283	-1.58408
Cj1377c	Cj1377c	Cj1377c	Putative ferredoxin	0.198987	0.701175	-0.383194	0.766738	-1.30423
selA	selA	Cj1378	L-seryl-tRNA(Sec) selenium transferase (EC 2.9.1.1) (Selenocysteine synthase) (Sec synthase) (Selenocysteinyl-tRNA(Sec) synthase)	0.145148	0.838189	0.623796	1.54092	1.54092
selB	selB	Cj1379	Putative selenocysteine-specific elongation factor	0.00404412	2.39318	1.18002	2.2658	2.2658
Cj1380	Cj1380	Cj1380	Putative periplasmic protein	5.09e-05	4.29328	-1.553	0.340799	-2.93428
Cj1381	Cj1381	Cj1381	Putative lipoprotein	0.0333012	1.47754	-0.681944	0.623325	-1.6043
fldA	fldA	Cj1382c	Flavodoxin	0.000312909	3.50458	-1.80055	0.287065	-3.48354
Cj1383c	Cj1383c	Cj1383c	Putative uncharacterized protein	0.0277382	1.55692	2.01802	4.05027	4.05027
Cj1384c	Cj1384c	Cj1384c	Putative uncharacterized protein	0.00136596	2.86456	4.58131	23.9393	23.9393
katA	katA	Cj1385	Catalase (EC 1.11.1.6)	0.0124126	1.90614	1.51577	2.85952	2.85952
Cj1386	Cj1386	Cj1386	Ankyrin-repeat containing protein	0.00136687	2.86427	1.72242	3.2999	3.2999
Cj1387c	Cj1387c	Cj1387c	Helix-turn-helix containing protein	0.263364	0.579443	-0.933387	0.523628	-1.90975
Cj1388	Cj1388	Cj1388	Putative endoribonuclease L-PSP	2.45e-05	4.61083	2.34887	5.09426	5.09426
Cj1392	metC' Cj1392	Cj1392	Putative cystathionine beta-lyase, N-terminus (EC 4.4.1.8)	ND	ND	ND	ND	ND
Cj1393	metC' Cj1393	Cj1393	Putative cystathionine beta-lyase (EC 4.4.1.8)	ND	ND	ND	ND	ND
Cj1394	Cj1394	Cj1394	Putative fumarate lyase	0.000164357	3.78421	2.91548	7.54477	7.54477
Cj1397	Cj1397	Cj1397	Uncharacterized protein Cj1397	0.0027747	2.55678	1.44028	2.71374	2.71374
feoB	feoB	Cj1398	Ferrous iron transport protein B homolog	0.00011848	3.92635	1.16503	2.24239	2.24239
hydA2	hydA2	Cj1399c	Putative Ni/Fe-hydrogenase small subunit	0.00813626	2.08958	-0.920967	0.528155	-1.89338
fabI	fabI	Cj1400c	Enoyl-[acyl-carrier-protein] reductase [NADH] (EC 1.3.1.9)	0.596016	0.224742	-0.149761	0.9014	-1.10939
tpiA	tpiA	Cj1401c	Triosephosphate isomerase (TIM) (EC 5.3.1.1) (Triose-phosphate isomerase)	0.0148505	1.82826	-0.620163	0.650597	-1.53705
pgk	pgk	Cj1402c	Phosphoglycerate kinase (EC 2.7.2.3)	0.775011	0.110692	-0.169139	0.889373	-1.12439
gapA	gapA	Cj1403c	Glyceraldehyde 3-phosphate dehydrogenase	0.000935103	3.02914	-1.86181	0.275131	-3.63463
nadD	nadD	Cj1404	Probable nicotinate-nucleotide adenylyltransferase (EC 2.7.7.18) (Deamido-NAD(+) diphosphorylase) (Deamido-NAD(+) pyrophosphorylase) (Nicotinate mononucleotide adenylyltransferase) (NaMN adenylyltransferase)	0.106947	0.970832	-0.495892	0.709123	-1.41019
Cj1405	rsfS	Cj1405	Ribosomal silencing factor RsfS	0.00062754	3.20236	-1.29253	0.408234	-2.44958
Cj1406c	Cj1406c	Cj1406c	Putative periplasmic protein	0.342096	0.465852	-0.364168	0.776917	-1.28714
Cj1407c	Cj1407c	Cj1407c	Putative phospho-sugar mutase (EC 5.4.2.-)	0.105406	0.977136	0.613861	1.53035	1.53035
fliL	fliL	Cj1408	Putative flagellar protein	0.000128254	3.89193	-1.74939	0.297428	-3.36216
acpS	acpS	Cj1409	Holo-[acyl-carrier-protein] synthase (Holo-ACP synthase) (EC 2.7.8.7) (4'-phosphopantetheinyl transferase AcpS)	0.00176931	2.7522	-2.05144	0.241244	-4.14519
Cj1410c	Cj1410c	Cj1410c	Putative membrane protein	0.0186322	1.72974	-0.810778	0.570074	-1.75416
Cj1411c	Cj1411c	Cj1411c	Putative cytochrome P450	0.481765	0.317165	0.266416	1.20282	1.20282
Cj1412c	Cj1412c	Cj1412c	Putative integral membrane protein	4.46e-05	4.35067	-1.5312	0.345989	-2.89026
kpsS	kpsS	Cj1413c	Capsule polysaccharide modification protein	0.0375711	1.42515	-0.527119	0.693939	-1.44105
kpsC	kpsC	Cj1414c	Capsule polysaccharide modification protein	5.56e-05	4.25493	2.58666	6.00707	6.00707
cysC	cysC	Cj1415c	Putative adenylylsulfate kinase (EC 2.7.1.25)	0.0241896	1.61637	-1.50208	0.353045	-2.8325
Cj1416c	Cj1416c	Cj1416c	Putative sugar nucleotidyltransferase	0.0102664	1.98858	-1.50053	0.353423	-2.82947
Cj1417c	Cj1417c	Cj1417c	Putative amidotransferase	0.031599	1.50033	1.30746	2.47505	2.47505
Cj1418c	Cj1418c	Cj1418c	Putative transferase	0.748713	0.125685	0.115182	1.08311	1.08311
Cj1419c	Cj1419c	Cj1419c	Putative methyltransferase	0.000216445	3.66465	-1.02288	0.492134	-2.03197
Cj1420c	Cj1420c	Cj1420c	Putative methyltransferase	1.46e-05	4.83565	-2.65829	0.158407	-6.31284
Cj1421c	Cj1421c	Cj1421c	Putative sugar transferase	0.164909	0.782756	0.792909	1.73256	1.73256
Cj1422c	Cj1422c	Cj1422c	Putative sugar transferase	0.961151	0.0172082	-0.0195162	0.986564	-1.01362
hddC	hddC	Cj1423c	Putative D-glycero-D-manno-heptose 1-phosphate guanosyltransferase	0.364697	0.438068	-0.22623	0.854866	-1.16977
gmhA2	gmhA2	Cj1424c	Phosphoheptose isomerase 2 (EC 5.3.1.28) (Sedoheptulose 7-phosphate isomerase 2)	0.335483	0.47433	0.634951	1.55289	1.55289
hddA	hddA	Cj1425c	Putative D-glycero-D-manno-heptose 7-phosphate kinase	0.377959	0.422555	0.528756	1.44268	1.44268
Cj1426c	Cj1426c	Cj1426c	Putative methyltransferase family protein	0.701225	0.154142	0.183624	1.13573	1.13573
Cj1427c	Cj1427c	Cj1427c	Putative sugar-nucleotide epimerase/dehydratease (EC 5.1.3.2)	0.0037871	2.42169	-0.833209	0.56128	-1.78164
fcl	fcl	Cj1428c	GDP-L-fucose synthetase (EC 1.1.1.271)	0.00492571	2.30753	-0.812593	0.569358	-1.75637
Cj1429c	Cj1429c	Cj1429c	Putative uncharacterized protein	0.00471565	2.32646	1.14794	2.21597	2.21597
rfbC	rfbC	Cj1430c	Putative dTDP-4-dehydrorhamnose 3,5-epimerase (EC 5.1.3.13)	0.000211292	3.67512	-1.766	0.294023	-3.4011
hddC	Cj1431c	Cj1431c	Capsular polysaccharide heptosyltransferase	0.0127638	1.89402	-1.23746	0.42412	-2.35782
Cj1432c	Cj1432c	Cj1432c	Putative sugar transferase	0.00374787	2.42622	-1.64822	0.319034	-3.13446
Cj1433c	Cj1433c	Cj1433c	Putative uncharacterized protein	6.96e-05	4.15739	-3.51663	0.087375	-11.4449
Cj1434c	Cj1434c	Cj1434c	Putative sugar transferase	0.431969	0.364548	0.32649	1.25396	1.25396
Cj1435c	Cj1435c	Cj1435c	Putative phosphatase	0.000179796	3.74522	-1.45618	0.364457	-2.74381
Cj1436c	Cj1436c	Cj1436c	Aminotransferase	0.000231916	3.63467	-1.68079	0.311911	-3.20604
Cj1437c	Cj1437c	Cj1437c	Aminotransferase	0.00488016	2.31157	-0.68582	0.621652	-1.60862
Cj1438c	Cj1438c	Cj1438c	Putative sugar transferase	0.0110505	1.95662	-1.63279	0.322465	-3.10111
glf	glf	Cj1439c	UDP-galactopyranose mutase (EC 5.4.99.9)	0.236578	0.626025	0.439651	1.35628	1.35628
Cj1440c	Cj1440c	Cj1440c	Putative sugar transferase	0.000393001	3.40561	1.72308	3.30141	3.30141
kfiD	kfiD	Cj1441c	UDP-glucose 6-dehydrogenase (EC 1.1.1.22)	0.302414	0.519399	-0.514638	0.699968	-1.42864
Cj1442c	Cj1442c	Cj1442c	Putative sugar transferase	0.884356	0.0533726	-0.0939428	0.936959	-1.06728
kpsF	kpsF	Cj1443c	D-arabinose 5-phosphate isomerase	0.135739	0.867296	0.291878	1.22423	1.22423
kpsD	kpsD	Cj1444c	Capsule polysaccharide export system periplasmic protein	0.00340264	2.46818	-0.926006	0.526313	-1.90001
kpsE	kpsE	Cj1445c	Capsule polysaccharide export system inner membrane protein	6.68e-05	4.17522	-1.91435	0.265291	-3.76944
kpsT	kpsT	Cj1447c	Capsule polysaccharide export ATP-binding protein	0.000499067	3.30184	0.917839	1.88928	1.88928
kpsM	kpsM	Cj1448c	Capsule polysaccharide export system inner membrane protein	0.472698	0.325416	0.26334	1.20025	1.20025
Cj1449c	Cj1449c	Cj1449c	UPF0306 protein Cj1449c	0.00055266	3.25754	1.82108	3.53346	3.53346
Cj1450	ciaI	Cj1450	Putative ATP/GTP-binding protein	4.15e-05	4.38195	-3.16126	0.111781	-8.94608
dut	dut	Cj1451	DUTPase (EC 3.6.1.23)	0.000181287	3.74163	-2.30807	0.20193	-4.9522
Cj1452	Cj1452	Cj1452	Putative integral membrane protein	0.498073	0.302707	-0.259821	0.835192	-1.19733
tilS	tilS	Cj1453c	tRNA(Ile)-lysidine synthase (EC 6.3.4.19) (tRNA(Ile)-2-lysyl-cytidine synthase) (tRNA(Ile)-lysidine synthetase)	3.71e-05	4.43063	2.5769	5.96656	5.96656
Cj1454c	rimO	Cj1454c	Ribosomal protein S12 methylthiotransferase RimO (S12 MTTase) (S12 methylthiotransferase) (EC 2.-.-.-) (Ribosome maturation factor RimO)	6.17e-06	5.20971	2.32808	5.02136	5.02136
prfB	prfB	Cj1455	Peptide chain release factor 2 (RF-2)	0.000935103	3.02914	1.19234	2.28523	2.28523
Cj1456c	Cj1456c	Cj1456c	Putative periplasmic protein	0.0398236	1.39986	-1.12948	0.457082	-2.18779
truD	truD	Cj1457c	tRNA pseudouridine synthase D (EC 5.4.99.27) (tRNA pseudouridine(13) synthase) (tRNA pseudouridylate synthase D) (tRNA-uridine isomerase D)	0.000935103	3.02914	1.55627	2.94093	2.94093
thiL	thiL	Cj1458c	Putative thiamin-monophosphate kinase (EC 2.7.4.16)	0.0650083	1.18703	0.628077	1.5455	1.5455
Cj1459	Cj1459	Cj1459	Putative uncharacterized protein	2.86e-06	5.54363	-2.76883	0.146723	-6.81554
Cj1460	Cj1460	Cj1460	Putative uncharacterized protein	0.215886	0.665776	-0.820216	0.566357	-1.76567
Cj1461	Cj1461	Cj1461	Putative DNA methylase	0.305199	0.515417	0.59877	1.51443	1.51443
flgI	flgI	Cj1462	Flagellar P-ring protein (Basal body P-ring protein)	0.740599	0.130417	0.115918	1.08366	1.08366
flgJ	cj1463	cj1463	Uncharacterized protein Cj1463	0.0263952	1.57847	0.923239	1.89637	1.89637
flgM	flgM	Cj1464	Putative uncharacterized protein flgM	7.7e-05	4.11351	-3.18403	0.11003	-9.08842
Cj1465	Cj1465	Cj1465	Putative uncharacterized protein	3.55e-05	4.44977	-3.28283	0.102747	-9.73265
flgK	flgK	Cj1466	Putative flagellar hook-associated protein	0.359719	0.444036	-0.205884	0.867008	-1.15339
Cj1467	Cj1467	Cj1467	Putative uncharacterized protein	0.0143975	1.84171	1.7492	3.36173	3.36173
Cj1468	Cj1468	Cj1468	Putative integral membrane protein	0.00613391	2.21226	1.81997	3.53073	3.53073
ctsE	ctsE	Cj1471c	Putative type II protein secretion system E protein	0.000684313	3.16475	2.65934	6.31742	6.31742
Cj1472c	Cj1472c	Cj1472c	Putative membrane protein	0.0153135	1.81493	1.15688	2.22974	2.22974
ctsP	Cj1473c	Cj1473c	Putative ATP/GTP-binding protein	0.0960702	1.01741	1.37238	2.58897	2.58897
ctsD	ctsD	Cj1474c	Putative type II protein secretion system D protein	0.022559	1.64668	0.929753	1.90495	1.90495
Cj1475c	ctsR	Cj1475c	Putative uncharacterized protein ctsR	0.0200036	1.69889	-1.51478	0.34995	-2.85755
Cj1476c	Cj1476c	Cj1476c	Pyruvate-flavodoxin oxidoreductase (EC 1.2.7.-)	0.156558	0.805323	-0.709843	0.611387	-1.63563
Cj1477c	Cj1477c	Cj1477c	Putative hydrolase	0.622109	0.206133	-0.18664	0.87865	-1.13811
cadF	cadF	Cj1478c	Outer membrane fibronectin-binding protein	0.307015	0.512841	-0.543819	0.685953	-1.45783
rpsI	rpsI	Cj1479c	30S ribosomal protein S9	0.0207434	1.68312	1.12662	2.18347	2.18347
rplM	rplM	Cj1480c	50S ribosomal protein L13	0.140021	0.853806	1.276	2.42167	2.42167
Cj1481c	Cj1481c	Cj1481c	Putative helicase (EC 3.6.1.-)	0.00134614	2.87091	1.79843	3.47842	3.47842
Cj1482c	Cj1482c	Cj1482c	Putative uncharacterized protein	0.0169143	1.77175	0.478312	1.39311	1.39311
Cj1483c	Cj1483c	Cj1483c	Putative lipoprotein	0.000827808	3.08207	-1.31705	0.401355	-2.49156
Cj1484c	Cj1484c	Cj1484c	Putative membrane protein	0.0675275	1.17052	0.437381	1.35414	1.35414
Cj1485c	Cj1485c	Cj1485c	Putative periplasmic protein	0.054392	1.26447	-1.64404	0.319959	-3.1254
Cj1486c	Cj1486c	Cj1486c	Putative periplasmic protein	0.495627	0.304845	-0.502794	0.705739	-1.41696
ccoP	ccoP	Cj1487c	Cbb3-type cytochrome c oxidase subunit	0.590699	0.228634	0.25629	1.1944	1.1944
ccoQ	ccoQ	Cj1488c	Cb-type cytochrome C oxidase subunit IV (EC 1.9.3.1)	0.189188	0.723107	-0.596561	0.661329	-1.51211
ccoO	ccoO	Cj1489c	Cb-type cytochrome C oxidase subunit II (EC 1.9.3.1)	0.0061607	2.21037	-0.923365	0.527278	-1.89653
ccoN	ccoN	Cj1490c	Cb-type cytochrome C oxidase subunit I (EC 1.9.3.1)	0.738186	0.131834	-0.138875	0.908227	-1.10105
Cj1491c	Cj1491c	Cj1491c	Putative two-component regulator	0.00212178	2.6733	-0.904721	0.534136	-1.87218
Cj1492c	Cj1492c	Cj1492c	Putative two-component sensor	6.23e-05	4.20551	-1.80183	0.28681	-3.48663
Cj1493c	Cj1493c	Cj1493c	Putative integral membrane protein	0.00502786	2.29862	-1.27091	0.414399	-2.41313
carA	carA	Cj1494c	Carbamoyl-phosphate synthase small chain (EC 6.3.5.5) (Carbamoyl-phosphate synthetase glutamine chain)	0.567852	0.245765	0.182	1.13446	1.13446
Cj1495c	Cj1495c	Cj1495c	Putative uncharacterized protein	0.00115193	2.93857	-1.59898	0.330111	-3.02928
Cj1496c	Cj1496c	Cj1496c	Putative periplasmic protein	0.964597	0.0156542	0.023368	1.01633	1.01633
Cj1497c	Cj1497c	Cj1497c	Putative uncharacterized protein	0.429299	0.36724	0.380688	1.30196	1.30196
purA	purA	Cj1498c	Adenylosuccinate synthetase (AMPSase) (AdSS) (EC 6.3.4.4) (IMP--aspartate ligase)	0.0702929	1.15309	1.33103	2.51583	2.51583
Cj1500	fdhT	Cj1500	Putative integral membrane protein	0.000810383	3.09131	1.73227	3.3225	3.3225
Cj1501	fdhU	Cj1501	Putative uncharacterized protein	0.00158193	2.80081	1.97214	3.9235	3.9235
putP	putP	Cj1502c	Putative sodium/proline symporter	0.00219587	2.65839	0.803991	1.74592	1.74592
putA	putA	Cj1503c	Putative proline dehydrogenase/delta-1-pyrroline-5-carboxylate dehydrogenase (EC 1.5.1.12) (EC 1.5.99.8)	0.974604	0.0111719	0.010309	1.00717	1.00717
selD	selD	Cj1504c	Selenide, water dikinase (EC 2.7.9.3) (Selenium donor protein) (Selenophosphate synthase)	0.00361865	2.44145	1.09379	2.13434	2.13434
Cj1505c	Cj1505c	Cj1505c	Putative two-component response regulator (SirA-like protein)	0.00635703	2.19675	-1.19961	0.435393	-2.29677
Cj1506c	Cj1506c	Cj1506c	Putative MCP-type signal transduction protein	0.000113887	3.94353	-1.56	0.339151	-2.94854
Cj1507c	Cj1507c	Cj1507c	Putative regulatory protein	0.0120148	1.92028	-0.619138	0.65106	-1.53596
fdhD	fdhD	Cj1508c	FdhD protein	0.00115193	2.93857	-1.02656	0.490878	-2.03717
fdhC	fdhC	Cj1509c	Putative formate dehydrogenase, cytochrom B subunit (EC 1.2.1.2)	6.17e-06	5.20971	-2.46976	0.180521	-5.53953
fdhB	fdhB	Cj1510c	Putative formate dehydrogenase iron-sulfur subunit (EC 1.2.1.2)	0.096414	1.01586	-0.768952	0.586844	-1.70403
fdhA	fdhA	Cj1511c	Putative formate dehydrogenase large subunit (Selenocysteine containing) (EC 1.2.1.2)	0.0123075	1.90983	-1.35353	0.391332	-2.55537
Cj1513c	Cj1513c	Cj1513c	Possible periplasmic protein	0.00282408	2.54912	-1.47151	0.360604	-2.77313
Cj1514c	Cj1514c	Cj1514c	Putative uncharacterized protein	0.0313636	1.50357	-1.55829	0.339554	-2.94504
Cj1515c	Cj1515c	Cj1515c	Carboxynorspermidine/carboxyspermidine decarboxylase (CANS DC/CAS DC) (CANSDC/CASDC) (EC 4.1.1.-)	0.000164357	3.78421	1.14893	2.21749	2.21749
Cj1516	Cj1516	Cj1516	Putative periplasmic oxidoreductase	0.357795	0.446366	0.202933	1.15104	1.15104
moaD	moaD	Cj1517	Putative molybdopterin converting factor,subunit 1	0.132597	0.877467	-0.757749	0.591418	-1.69085
moaE	moaE	Cj1518	Putative molybdopterin converting factor,subunit 2	0.0705585	1.15145	0.391355	1.31162	1.31162
moeA2	moeA2	Cj1519	Putative molybdopterin biosynthesis protein	0.00133499	2.87452	0.681439	1.60374	1.60374
Cj1521c	cas2	Cj1521c	CRISPR-associated endoribonuclease Cas2 (EC 3.1.-.-)	0.152273	0.817377	-0.562383	0.677182	-1.47671
Cj1522c	cas1	Cj1522c	CRISPR-associated endonuclease Cas1 (EC 3.1.-.-)	0.00144967	2.83873	1.83409	3.56547	3.56547
Cj1523c	Cj1523c	Cj1523c	Putative CRISPR-associated protein	0.138743	0.85779	-0.483295	0.715342	-1.39793
purM	purM	Cj1529c	Phosphoribosylformylglycinamidine cyclo-ligase (EC 6.3.3.1)	0.453736	0.343197	0.173994	1.12818	1.12818
coaE	coaE	Cj1530	Dephospho-CoA kinase (EC 2.7.1.24) (Dephosphocoenzyme A kinase)	0.00405494	2.39202	1.78601	3.44861	3.44861
dapF	dapF	Cj1531	Diaminopimelate epimerase (DAP epimerase) (EC 5.1.1.7)	0.00556848	2.25426	-0.666006	0.630249	-1.58667
Cj1532	Cj1532	Cj1532	Putative periplasmic protein	0.620045	0.207577	0.244038	1.1843	1.1843
Cj1533c	Cj1533c	Cj1533c	Putative helix-turn-helix containing protein	1.5e-05	4.82391	-3.2703	0.103643	-9.64849
Cj1534c	dps	Cj1534c	DNA protection during starvation protein (EC 1.16.-.-)	5.99e-05	4.22257	-3.52033	0.0871514	-11.4743
pgi	pgi	Cj1535c	Probable glucose-6-phosphate isomerase (GPI) (EC 5.3.1.9) (Phosphoglucose isomerase) (PGI) (Phosphohexose isomerase) (PHI)	0.000789242	3.10279	-1.2046	0.43389	-2.30473
galU	galU	Cj1536c	UTP--glucose-1-phosphate uridylyltransferase (EC 2.7.7.9)	0.00157267	2.80336	-1.12235	0.459346	-2.17701
acs	acsA	Cj1537c	Acetyl-coenzyme A synthetase (AcCoA synthetase) (Acs) (EC 6.2.1.1) (Acetate--CoA ligase) (Acyl-activating enzyme)	0.677957	0.168798	0.277458	1.21206	1.21206
Cj1538c	Cj1538c	Cj1538c	Putative anion-uptake ABC-transport system ATP-binding protein	0.0257669	1.58894	1.40041	2.63977	2.63977
Cj1539c	Cj1539c	Cj1539c	Putative anion-uptake ABC-transport system permease protein	0.311418	0.506656	0.311898	1.24134	1.24134
Cj1540	Cj1540	Cj1540	Putative periplasmic protein	0.789307	0.102754	0.0859997	1.06142	1.06142
Cj1541	Cj1541	Cj1541	UPF0271 protein Cj1541	0.203976	0.69042	-0.210416	0.864288	-1.15702
Cj1542	Cj1542	Cj1542	Putative allophanate hydrolase subunit 1	0.861644	0.0646723	0.0467825	1.03296	1.03296
Cj1543	Cj1543	Cj1543	Putative allophanate hydrolase subunit 2	0.661218	0.179656	-0.238918	0.847381	-1.18011
Cj1544c	Cj1544c	Cj1544c	Putative integral membrane protein	0.00401129	2.39672	-1.25542	0.418872	-2.38737
Cj1545c	Cj1545c	Cj1545c	MdaB protein homolog	2.53e-06	5.59688	-3.77847	0.0728733	-13.7224
Cj1546	Cj1546	Cj1546	Putative transcriptional regulator	0.018793	1.726	-0.968519	0.51103	-1.95683
Cj1547	Cj1547	Cj1547	Blc protein homolog	0.0127638	1.89402	-1.47736	0.359146	-2.78439
Cj1548c	Cj1548c	Cj1548c	Putative NADP-dependent alcohol dehydrogenase (EC 1.1.1.2)	0.0336218	1.47338	-0.624483	0.648652	-1.54166
hsdR	hsdR	Cj1549c	Putative type I restriction enzyme R protein (EC 3.1.21.3)	0.311351	0.50675	-0.222027	0.85736	-1.16637
rloH	Cj1550c	Cj1550c	Putative ATP/GTP-binding protein	0.00299858	2.52308	-2.92736	0.131455	-7.60715
hsdS	hsdS	Cj1551c	Putative type I restriction enzyme S protein	0.970024	0.0132174	0.0297433	1.02083	1.02083
mloB	mloB	Cj1552c	Putative uncharacterized protein mloB	0.000656678	3.18265	-2.75972	0.147653	-6.77264
hsdM	hsdM	Cj1553c	Putative type I restriction enzyme M protein (EC 2.1.1.72)	1.18e-05	4.92812	-2.50188	0.176546	-5.66424
Cj1555c	Cj1555c	Cj1555c	Putative uncharacterized protein	0.000265032	3.5767	-1.89322	0.269206	-3.71462
Cj1556	Cj1556	Cj1556	Putative transcriptional regulator	0.0437998	1.35853	-1.69916	0.307965	-3.24712
Cj1563c	Cj1563c	Cj1563c	Putative transcriptional regulator	0.00716358	2.14487	-0.793248	0.577044	-1.73297
Cj1564	Cj1564	Cj1564	Putative methyl-accepting chemotaxis signal transduction protein	5.99e-05	4.22257	-2.03758	0.243572	-4.10557
pflA	pflA	Cj1565c	Paralysed flagellum protein	0.0282623	1.54879	-0.622402	0.649589	-1.53944
nuoN	nuoN	Cj1566c	NADH-quinone oxidoreductase subunit N (EC 1.6.99.5) (NADH dehydrogenase I subunit N) (NDH-1 subunit N)	0.800369	0.0967097	-0.153954	0.898784	-1.11261
nuoM	nuoM	Cj1567c	NADH dehydrogenase I chain M (EC 1.6.5.3)	0.0804201	1.09464	-0.828904	0.562957	-1.77634
nuoL	nuoL	Cj1568c	NADH-quinone oxidoreductase subunit L (EC 1.6.99.5) (NADH dehydrogenase I subunit L) (NDH-1 subunit L)	0.172779	0.762509	-0.286091	0.820121	-1.21933
nuoK	nuoK	Cj1569c	NADH-quinone oxidoreductase subunit K (EC 1.6.99.5) (NADH dehydrogenase I subunit K) (NDH-1 subunit K)	0.208296	0.68132	-0.498735	0.707727	-1.41297
nuoJ	nuoJ	Cj1570c	NADH dehydrogenase I chain J (EC 1.6.5.3)	0.181006	0.742306	-0.379396	0.768759	-1.3008
nuoI	nuoI	Cj1571c	NADH-quinone oxidoreductase subunit I (EC 1.6.99.5) (NADH dehydrogenase I subunit I) (NDH-1 subunit I)	0.00194305	2.71152	-1.03341	0.488555	-2.04685
nuoH	nuoH	Cj1572c	NADH-quinone oxidoreductase subunit H (EC 1.6.99.5) (NADH dehydrogenase I subunit H) (NDH-1 subunit H)	0.0195637	1.70855	0.490129	1.40457	1.40457
nuoG	nuoG	Cj1573c	Putative NADH dehydrogenase I chain G (EC 1.6.5.3)	0.0418565	1.37824	-0.718164	0.607871	-1.64509
Cj1574c	Cj1574c	Cj1574c	Putative uncharacterized protein	0.000113887	3.94353	-2.1635	0.223214	-4.48
Cj1575c	Cj1575c	Cj1575c	Putative uncharacterized protein	0.0014595	2.8358	-1.24988	0.420482	-2.37822
nuoD	nuoD	Cj1576c	NADH-quinone oxidoreductase subunit D (EC 1.6.99.5) (NADH dehydrogenase I subunit D) (NDH-1 subunit D)	0.566187	0.24704	-0.20557	0.867196	-1.15314
nuoC	nuoC	Cj1577c	NADH-quinone oxidoreductase (EC 1.6.99.5)	0.000545979	3.26282	-1.39232	0.380952	-2.625
nuoB	nuoB	Cj1578c	NADH-quinone oxidoreductase subunit B (EC 1.6.99.5) (NADH dehydrogenase I subunit B) (NDH-1 subunit B)	0.0213586	1.67043	1.54815	2.92441	2.92441
nuoA	nuoA	Cj1579c	NADH-quinone oxidoreductase subunit (EC 1.6.99.5)	0.321441	0.492899	0.652968	1.5724	1.5724
Cj1580c	Cj1580c	Cj1580c	Putative peptide ABC-transport system ATP-binding protein	0.122032	0.913525	1.26665	2.40603	2.40603
Cj1581c	Cj1581c	Cj1581c	Putative peptide ABC-transport system ATP-binding protein	0.000508417	3.29378	3.1487	8.86854	8.86854
Cj1582c	Cj1582c	Cj1582c	Putative peptide ABC-transport system permease protein	0.000202148	3.69433	4.54493	23.3432	23.3432
Cj1583c	Cj1583c	Cj1583c	Putative peptide ABC-transport system permease protein	3.46e-05	4.46092	3.51795	11.4553	11.4553
Cj1584c	Cj1584c	Cj1584c	Putative peptide ABC-transport system periplasmic peptide-binding protein	0.0150051	1.82376	0.873448	1.83204	1.83204
Cj1585c	Cj1585c	Cj1585c	Putative oxidoreductase	0.238055	0.623322	0.342138	1.26763	1.26763
cgb	cgb	Cj1586	Single domain haemoglobin	0.0137089	1.863	1.35127	2.55136	2.55136
Cj1587c	Cj1587c	Cj1587c	Putative ABC transporter	0.000522409	3.28199	1.93109	3.81343	3.81343
Cj1588c	Cj1588c	Cj1588c	Putative MFS (Major Facilitator Superfamily) transport protein	0.00860393	2.0653	1.66755	3.17675	3.17675
Cj1589	Cj1589	Cj1589	Putative uncharacterized protein	0.201783	0.695116	1.12419	2.17979	2.17979
infA	infA	Cj1590	Translation initiation factor IF-1	0.0253425	1.59615	0.848394	1.8005	1.8005
rpmJ	rpmJ	Cj1591	50S ribosomal protein L36	0.935548	0.0289339	0.0585101	1.04139	1.04139
rpsM	rpsM	Cj1592	30S ribosomal protein S13	0.143969	0.841731	0.686046	1.60887	1.60887
rpsK	rpsK	Cj1593	30S ribosomal protein S11	0.0309383	1.5095	1.68541	3.21633	3.21633
rpsD	rpsD	Cj1594	30S ribosomal protein S4	0.0346233	1.46063	0.825718	1.77242	1.77242
rpoA	rpoA	Cj1595	DNA-directed RNA polymerase subunit alpha (RNAP subunit alpha) (EC 2.7.7.6) (RNA polymerase subunit alpha) (Transcriptase subunit alpha)	0.116312	0.934377	0.952533	1.93527	1.93527
rplQ	rplQ	Cj1596	50S ribosomal protein L17	0.0495731	1.30475	0.996285	1.99486	1.99486
hisG	hisG	Cj1597	ATP phosphoribosyltransferase (ATP-PRT) (ATP-PRTase) (EC 2.4.2.17)	0.311778	0.506155	0.380156	1.30148	1.30148
hisD	hisD	Cj1598	Histidinol dehydrogenase (HDH) (EC 1.1.1.23)	0.0195637	1.70855	0.673392	1.59482	1.59482
hisB	hisB	Cj1599	Histidine biosynthesis bifunctional protein HisB [Includes: Histidinol-phosphatase (EC 3.1.3.15); Imidazoleglycerol-phosphate dehydratase (IGPD) (EC 4.2.1.19)]	6.68e-05	4.17522	1.46465	2.75996	2.75996
hisH	hisH2	Cj1600	Imidazole glycerol phosphate synthase subunit HisH 2 (EC 2.4.2.-) (IGP synthase glutamine amidotransferase subunit 2) (IGP synthase subunit HisH 2) (ImGP synthase subunit HisH 2) (IGPS subunit HisH 2)	0.861644	0.0646723	-0.0701558	0.952535	-1.04983
hisA	hisA	Cj1601	1-(5-phosphoribosyl)-5-[(5-phosphoribosylamino)methylideneamino] imidazole-4-carboxamide isomerase (EC 5.3.1.16) (Phosphoribosylformimino-5-aminoimidazole carboxamide ribotide isomerase)	3.08e-05	4.51145	1.76	3.38698	3.38698
Cj1602	Cj1602	Cj1602	Putative uncharacterized protein	0.400998	0.396858	0.519555	1.43351	1.43351
hisF	hisF1	Cj1603	Imidazole glycerol phosphate synthase subunit hisF1 (EC 4.1.3.-) (IGP synthase cyclase subunit) (IGP synthase subunit hisF1) (ImGP synthase subunit hisF1) (IGPS subunit hisF1)	1.5e-05	4.82391	2.02752	4.07703	4.07703
hisI	hisI	Cj1604	Histidine biosynthesis bifunctional protein HisIE [Includes: Phosphoribosyl-AMP cyclohydrolase (PRA-CH) (EC 3.5.4.19); Phosphoribosyl-ATP pyrophosphatase (PRA-PH) (EC 3.6.1.31)]	0.828548	0.0816821	-0.0673042	0.95442	-1.04776
dapD	dapD	Cj1605c	2,3,4,5-tetrahydropyridine-2,6-dicarboxylate N-succinyltransferase (EC 2.3.1.117) (Tetrahydrodipicolinate N-succinyltransferase) (THDP succinyltransferase) (THP succinyltransferase) (Tetrahydropicolinate succinylase)	0.0749255	1.12537	0.789719	1.72874	1.72874
mrp	mrp	Cj1606c	Putative ATP/GTP-binding protein (Mrp protein homolog)	0.129979	0.886127	0.432653	1.34971	1.34971
ispDF	ispDF	Cj1607	Bifunctional enzyme IspD/IspF [Includes: 2-C-methyl-D-erythritol 4-phosphate cytidylyltransferase (EC 2.7.7.60) (4-diphosphocytidyl-2C-methyl-D-erythritol synthase) (MEP cytidylyltransferase) (MCT); 2-C-methyl-D-erythritol 2,4-cyclodiphosphate synthase (MECDP-synthase) (MECPP-synthase) (MECPS) (EC 4.6.1.12)]	0.206512	0.685056	-0.238811	0.847443	-1.18002
Cj1608	Cj1608	Cj1608	Putative two-component regulator	0.000742859	3.12909	-1.35313	0.391442	-2.55466
Cj1609	Cj1609	Cj1609	Putative sulfate adenylyltransferase (EC 2.7.7.4)	0.00202033	2.69458	-0.846543	0.556116	-1.79819
pgpA	pgpA	Cj1610	Putative phosphatidylglycerophosphatase (EC 3.1.3.27)	0.907601	0.0421052	-0.0843424	0.943214	-1.0602
rpsT	rpsT	Cj1611	30S ribosomal protein S20	0.24225	0.615737	-0.481952	0.716008	-1.39663
prfA	prfA	Cj1612	Peptide chain release factor 1 (RF-1)	0.00491096	2.30883	1.37184	2.58801	2.58801
Cj1613c	Cj1613c	Cj1613c	Putative pyridoxamine 5'-phosphate oxidase	0.27299	0.563853	-0.478955	0.717497	-1.39373
chuA	chuA	Cj1614	Haemin uptake system outer membrane receptor	8.79e-05	4.05601	3.90927	15.0248	15.0248
chuB	chuB	Cj1615	Putative haemin uptake system permease protein	0.00190975	2.71902	3.69749	12.9735	12.9735
chuC	chuC	Cj1616	Putative haemin uptake system ATP-binding protein	0.00629331	2.20112	4.31844	19.9517	19.9517
chuD	chuD	Cj1617	Putative haemin uptake system periplasmic haemin-binding protein	0.00127862	2.89326	2.06692	4.1899	4.1899
Cj1618c	Cj1618c	Cj1618c	Putative radical SAM domain protein	0.962991	0.0163779	0.0490209	1.03456	1.03456
kgtP	kgtP	Cj1619	Alpha-ketoglutarate permease	2.01e-05	4.6968	-2.859	0.137834	-7.25513
mutY	mutY	Cj1620c	A/G-specific adenine glycosylase (EC 3.2.2.-)	0.0405716	1.39178	0.678157	1.60009	1.60009
Cj1621	Cj1621	Cj1621	Putative periplasmic protein	0.000207598	3.68278	-2.66603	0.15756	-6.34679
ribD	ribD	Cj1622	Riboflavin-specific deaminase/reductase (EC 3.5.4.-)	0.883649	0.0537201	-0.051569	0.964886	-1.03639
Cj1623	Cj1623	Cj1623	Putative membrane protein	3.92e-05	4.40671	-3.74166	0.0747562	-13.3768
sdaA	sdaA	Cj1624c	L-serine dehydratase (EC 4.3.1.17)	0.00579581	2.23689	-1.36948	0.38703	-2.58378
sdaC	sdaC	Cj1625c	Amino acid transporter	0.000103413	3.98542	-2.9344	0.130815	-7.64438
Cj1626c	Cj1626c	Cj1626c	Putative periplasmic protein	0.00399044	2.39898	-2.21377	0.215571	-4.63885
Cj1627c	Cj1627c	Cj1627c	Putative uncharacterized protein	3.22e-05	4.49214	-2.04537	0.24226	-4.1278
exbB2	exbB2	Cj1628	Putative exbB/tolQ family transport protein	0.00101197	2.99483	2.64551	6.25717	6.25717
exbD2	exbD2	Cj1629	Putative exbD/tolR family transport protein	0.00168983	2.77216	3.29104	9.78818	9.78818
tonB2	tonB2	Cj1630	Putative TonB transport protein	0.00146268	2.83485	3.88434	14.7674	14.7674
Cj1631c	Cj1631c	Cj1631c	Putative uncharacterized protein	0.242141	0.615932	-0.746524	0.596038	-1.67775
Cj1632c	Cj1632c	Cj1632c	Putative periplasmic protein	0.000165087	3.78229	-2.68224	0.1558	-6.4185
Cj1633	Cj1633	Cj1633	Putative ATP-binding protein	3.83e-05	4.4168	1.56879	2.96656	2.96656
aroC	aroC	Cj1634c	Chorismate synthase (EC 4.2.3.5) (5-enolpyruvylshikimate-3-phosphate phospholyase)	0.000153713	3.81329	2.33569	5.04794	5.04794
rnc	rnc	Cj1635c	Ribonuclease 3 (EC 3.1.26.3) (Ribonuclease III) (RNase III)	0.000817304	3.08762	1.66584	3.17297	3.17297
rnhA	rnhA	Cj1636c	Ribonuclease HI (RNase HI) (EC 3.1.26.4)	0.125723	0.900584	0.785134	1.72325	1.72325
Cj1637c	Cj1637c	Cj1637c	Putative periplasmic protein	0.952444	0.0211605	-0.0357727	0.975509	-1.02511
dnaG	dnaG	Cj1638	DNA primase (EC 2.7.7.-)	0.0536618	1.27033	0.345069	1.27021	1.27021
Cj1639	Cj1639	Cj1639	NifU protein homolog	4.94e-05	4.30627	-2.4979	0.177034	-5.64862
Cj1640	Cj1640	Cj1640	Putative uncharacterized protein	0.000211292	3.67512	-2.29855	0.203268	-4.91962
murE	murE	Cj1641	UDP-N-acetylmuramoyl-L-alanyl-D-glutamate--2,6-diaminopimelate ligase (EC 6.3.2.13) (Meso-A2pm-adding enzyme) (Meso-diaminopimelate-adding enzyme) (UDP-MurNAc-L-Ala-D-Glu:meso-diaminopimelate ligase) (UDP-MurNAc-tripeptide synthetase) (UDP-N-acetylmuramyl-tripeptide synthetase)	0.0549089	1.26036	0.36388	1.28688	1.28688
Cj1642	Cj1642	Cj1642	Nucleoid-associated protein Cj1642	0.126923	0.896459	-0.56406	0.676396	-1.47842
Cj1643	Cj1643	Cj1643	Putative periplasmic protein	0.836149	0.0777163	-0.0651296	0.955859	-1.04618
ispA	ispA	Cj1644	Geranyltranstransferase (EC 2.5.1.10)	0.953528	0.0206667	0.0374214	1.02628	1.02628
tkt	tkt	Cj1645	Transketolase (EC 2.2.1.1)	0.962821	0.0164543	-0.0102636	0.992911	-1.00714
iamB	Cj1646	Cj1646	Putative ABC transport system permease	0.0652739	1.18526	0.78568	1.7239	1.7239
iamA	iamA	Cj1647	Putative ABC transport system ATP-binding protein	0.00765448	2.11608	1.90897	3.75541	3.75541
Cj1648	Cj1648	Cj1648	Putative ABC transport system periplasmic substrate-binding protein	0.00168072	2.7745	2.26918	4.82048	4.82048
Cj1649	Cj1649	Cj1649	Putative lipoprotein	0.0279001	1.55439	1.84233	3.58589	3.58589
Cj1650	Cj1650	Cj1650	Putative uncharacterized protein	0.00092895	3.03201	-2.3296	0.198939	-5.02666
map	map	Cj1651c	Methionine aminopeptidase (EC 3.4.11.18)	0.30581	0.514548	-0.225994	0.855005	-1.16958
murI	murI	Cj1652c	Glutamate racemase (EC 5.1.1.3)	0.00345979	2.46095	0.993391	1.99086	1.99086
Cj1653c	Cj1653c	Cj1653c	Putative lipoprotein	0.972676	0.0120316	0.0112858	1.00785	1.00785
nhaA1	nhaA1	Cj1654c	Na(+)/H(+) antiporter NhaA 1 (Sodium/proton antiporter NhaA 1)	0.995226	0.00207817	-0.000918247	0.999364	-1.00064
nhaA	nhaA2	Cj1655c	Na(+)/H(+) antiporter NhaA 2 (Sodium/proton antiporter NhaA 2)	0.30282	0.518816	0.405307	1.32437	1.32437
Cj1656c	fedD	Cj1656c	Putative uncharacterized protein	2.71e-05	4.56703	-3.67829	0.0781131	-12.802
Cj1658	Cj1658	Cj1658	Putative iron permease	0.000609647	3.21492	1.59557	3.02214	3.02214
p19	p19	Cj1659	Periplasmic protein p19	0.135086	0.86939	0.591882	1.50721	1.50721
Cj1660	Cj1660	Cj1660	Putative integral membrane protein	0.000113887	3.94353	2.53995	5.8157	5.8157
Cj1661	Cj1661	Cj1661	Possible ABC transport system permease	0.000362675	3.44048	3.28145	9.72332	9.72332
Cj1662	Cj1662	Cj1662	Putative integral membrane protein	0.000789242	3.10279	2.50673	5.6833	5.6833
Cj1663	Cj1663	Cj1663	Putative ABC transport system ATP-binding protein	6.32e-05	4.19928	2.07263	4.20651	4.20651
Cj1664	Cj1664	Cj1664	Putative periplasmic thiredoxin	0.923171	0.0347179	-0.076126	0.948601	-1.05418
Cj1665	Cj1665	Cj1665	Putative lipoprotein thiredoxin	0.00457059	2.34003	-1.21378	0.431136	-2.31945
Cj1666c	Cj1666c	Cj1666c	Putative periplasmic protein	0.000265421	3.57606	-1.9385	0.260887	-3.83307
Cj1668c	Cj1668c	Cj1668c	Putative periplasmic protein	3.98e-05	4.40012	-3.57189	0.0840919	-11.8918
Cj1669c	Cj1669c	Cj1669c	Putative ATP-dependent DNA ligase (EC 6.5.1.1)	0.965535	0.0152321	0.024174	1.0169	1.0169
cgpA	Cj1670c	Cj1670c	Putative periplasmic protein (Campylobacter glycoprotein A)	0.622109	0.206133	0.576392	1.49112	1.49112
Cj1671c	Cj1671c	Cj1671c	Putative uncharacterized protein	0.476533	0.321907	-0.497925	0.708125	-1.41218
eno	eno	Cj1672c	Enolase (EC 4.2.1.11) (2-phospho-D-glycerate hydro-lyase) (2-phosphoglycerate dehydratase)	0.637555	0.195482	-0.177174	0.884434	-1.13067
recA	recA	Cj1673c	Protein RecA (Recombinase A)	0.360011	0.443684	0.590185	1.50544	1.50544
Cj1674	Cj1674	Cj1674	Putative uncharacterized protein	0.00317914	2.49769	-1.45719	0.364202	-2.74573
fliQ	fliQ	Cj1675	Flagellar biosynthetic protein	0.00561961	2.25029	-1.22477	0.427866	-2.33718
murB	murB	Cj1676	UDP-N-acetylenolpyruvoylglucosamine reductase (EC 1.3.1.98) (UDP-N-acetylmuramate dehydrogenase)	0.968077	0.0140899	0.0124306	1.00865	1.00865
Cj1677	Cj1677	Cj1677	Putative lipoprotein	0.00374787	2.42622	1.57642	2.98228	2.98228
Cj1679	Cj1679	Cj1679	Putative uncharacterized protein	0.18242	0.738929	-0.852639	0.553771	-1.8058
Cj1680c	Cj1680c	Cj1680c	Putative periplasmic protein	0.00103399	2.98548	-2.77791	0.145803	-6.85857
cysQ	cysQ	Cj1681c	CysQ protein homolog	0.0850663	1.07024	0.695228	1.61914	1.61914
gltA	gltA	Cj1682c	Citrate synthase	0.0839187	1.07614	-1.09982	0.466575	-2.14328
Cj1684c	Cj1684c	Cj1684c	Putative transmembrane transport protein	0.00151005	2.82101	1.55336	2.93499	2.93499
bioB	bioB	Cj1685c	Biotin synthase (EC 2.8.1.6)	0.000106905	3.971	1.90525	3.74573	3.74573
topA	topA	Cj1686c	DNA topoisomerase 1 (EC 5.99.1.2) (DNA topoisomerase I) (Omega-protein) (Relaxing enzyme) (Swivelase) (Untwisting enzyme)	0.0107971	1.96669	0.507133	1.42122	1.42122
Cj1687	Cj1687	Cj1687	Putative efflux protein	0.00760011	2.11918	1.44574	2.72402	2.72402
secY	secY	Cj1688c	Protein translocase subunit SecY	0.00384511	2.41509	1.63794	3.11221	3.11221
rplO	rplO	Cj1689c	50S ribosomal protein L15	0.735316	0.133526	0.074435	1.05295	1.05295
rpsE	rpsE	Cj1690c	30S ribosomal protein S5	0.0524966	1.27987	1.74894	3.36112	3.36112
rplR	rplR	Cj1691c	50S ribosomal protein L18	0.00121778	2.91443	2.28975	4.88972	4.88972
rplF	rplF	Cj1692c	50S ribosomal protein L6	0.00897703	2.04687	2.38404	5.21998	5.21998
rpsH	rpsH	Cj1693c	30S ribosomal protein S8	0.00464157	2.33334	1.9512	3.86696	3.86696
rpsN	rpsZ	Cj1694c	30S ribosomal protein S14 type Z	0.00508323	2.29386	1.36932	2.58349	2.58349
rplE	rplE	Cj1695c	50S ribosomal protein L5	0.00471565	2.32646	1.45825	2.74774	2.74774
rplX	rplX	Cj1696c	50S ribosomal protein L24	0.00410411	2.38678	2.15858	4.46474	4.46474
rplN	rplN	Cj1697c	50S ribosomal protein L14	0.00220658	2.65628	3.38996	10.4828	10.4828
rpsQ	rpsQ	Cj1698c	30S ribosomal protein S17	0.001367	2.86423	2.08194	4.23376	4.23376
rpmC	rpmC	Cj1699c	50S ribosomal protein L29	0.0229864	1.63853	1.04872	2.0687	2.0687
rplP	rplP	Cj1700c	50S ribosomal protein L16	0.00195836	2.70811	2.19143	4.56759	4.56759
rpsC	rpsC	Cj1701c	30S ribosomal protein S3	0.000899756	3.04588	1.90168	3.73647	3.73647
rplV	rplV	Cj1702c	50S ribosomal protein L22	0.0290868	1.5363	1.92809	3.8055	3.8055
rpsS	rpsS	Cj1703c	30S ribosomal protein S19	0.180047	0.744613	0.812158	1.75584	1.75584
rplB	rplB	Cj1704c	50S ribosomal protein L2	0.000202427	3.69373	2.60749	6.09443	6.09443
rplW	rplW	Cj1705c	50S ribosomal protein L23	0.0557017	1.25413	0.743852	1.67464	1.67464
rplD	rplD	Cj1706c	50S ribosomal protein L4	0.00173279	2.76125	1.78932	3.45653	3.45653
rplC	rplC	Cj1707c	50S ribosomal protein L3	0.000925933	3.03342	1.50882	2.84576	2.84576
rpsJ	rpsJ	Cj1708c	30S ribosomal protein S10	0.0089933	2.04608	2.39564	5.26212	5.26212
Cj1709c	Cj1709c	Cj1709c	Pseudouridine synthase (EC 5.4.99.-)	0.00112077	2.95048	1.63637	3.10883	3.10883
Cj1710c	Cj1710c	Cj1710c	Putative metallo-beta-lactamase family protein	0.00104644	2.98029	1.75525	3.37586	3.37586
ksgA	rsmA	Cj1711c	Ribosomal RNA small subunit methyltransferase A (EC 2.1.1.182) (16S rRNA (adenine(1518)-N(6)/adenine(1519)-N(6))-dimethyltransferase) (16S rRNA dimethyladenosine transferase) (16S rRNA dimethylase) (S-adenosylmethionine-6-N', N'-adenosyl(rRNA) dimethyltransferase)	0.0145044	1.8385	-1.30553	0.404571	-2.47175
Cj1712	Cj1712	Cj1712	Putative uncharacterized protein	0.00897703	2.04687	1.25628	2.38879	2.38879
Cj1713	rlmN	Cj1713	Dual-specificity RNA methyltransferase RlmN (EC 2.1.1.-) (EC 2.1.1.192) (23S rRNA (adenine(2503)-C(2))-methyltransferase) (23S rRNA m2A2503 methyltransferase) (Ribosomal RNA large subunit methyltransferase N) (tRNA (adenine(37)-C(2))-methyltransferase) (tRNA m2A37 methyltransferase)	0.000194349	3.71142	2.06235	4.17665	4.17665
Cj1714	Cj1714	Cj1714	Small hydrophobic protein	0.339954	0.46858	0.912156	1.88186	1.88186
Cj1715	Cj1715	Cj1715	Putative acetyltransferase	0.256091	0.591605	-0.859169	0.55127	-1.81399
leuD	leuD	Cj1716c	3-isopropylmalate dehydratase small subunit (EC 4.2.1.33) (Alpha-IPM isomerase) (IPMI) (Isopropylmalate isomerase)	0.263945	0.578486	0.465679	1.38097	1.38097
leuC	leuC	Cj1717c	3-isopropylmalate dehydratase large subunit (EC 4.2.1.33) (Alpha-IPM isomerase) (IPMI) (Isopropylmalate isomerase)	0.00215773	2.666	1.21559	2.32235	2.32235
leuB	leuB	Cj1718c	3-isopropylmalate dehydrogenase (EC 1.1.1.85) (3-IPM-DH) (Beta-IPM dehydrogenase) (IMDH)	0.000451188	3.34564	1.60079	3.03309	3.03309
leuA	leuA	Cj1719c	2-isopropylmalate synthase (EC 2.3.3.13) (Alpha-IPM synthase) (Alpha-isopropylmalate synthase)	0.33883	0.470019	0.207832	1.15495	1.15495
Cj1720	Cj1720	Cj1720	Putative uncharacterized protein	0.000294573	3.53081	-1.0308	0.489438	-2.04316
Cj1721c	Cj1721c	Cj1721c	Putative outer membrane protein	0.000354653	3.4502	-1.24757	0.421156	-2.37442
Cj1724c	queF	Cj1724c	NADPH-dependent 7-cyano-7-deazaguanine reductase (EC 1.7.1.13) (7-cyano-7-carbaguanine reductase) (NADPH-dependent nitrile oxidoreductase) (PreQ(0) reductase)	0.458116	0.339025	-0.268879	0.829964	-1.20487
Cj1725	Cj1725	Cj1725	Putative periplasmic protein	0.985657	0.0062743	-0.0104756	0.992765	-1.00729
metA	metA	Cj1726c	Homoserine O-succinyltransferase (EC 2.3.1.46) (Homoserine O-transsuccinylase) (HTS)	0.000407104	3.39029	2.53933	5.8132	5.8132
metB	metB	Cj1727c	Putative O-acetylhomoserine (Thiol)-lyase (EC 2.5.1.49)	2.45e-05	4.61083	2.17247	4.50794	4.50794
flgE	flgE	Cj1729c	Flagellar hook protein FlgE2	0.0161257	1.79248	1.41126	2.6597	2.6597
ruvC	ruvC	Cj1731c	Crossover junction endodeoxyribonuclease RuvC (EC 3.1.22.4) (Holliday junction nuclease RuvC) (Holliday junction resolvase RuvC)	0.0278793	1.55472	1.16674	2.24504	2.24504

## Sheet: RNAseq DE genes
RNAseq BIOFILM VERSUS PLANKTONIC
Gene	Gene	Cj number	Annotation	FDR	log10FDR	log2ratio	n-fold change	n-fold +/-	* Highlighted pink/red cells in column E denote genes with differential expression >+/-2 but not meeting the FDR of <0.01
Cj0970	Cj0970	Cj0970	Putative uncharacterized protein	1.72e-05	4.76447	4.66974	25.4525	25.4525
Cj1384c	Cj1384c	Cj1384c	Putative uncharacterized protein	0.00136596	2.86456	4.58131	23.9393	23.9393
Cj1582c	Cj1582c	Cj1582c	Putative peptide ABC-transport system permease protein	0.000202148	3.69433	4.54493	23.3432	23.3432
Cj0730	Cj0730	Cj0730	Putative ABC transport system permease	0.000224155	3.64945	4.3795	20.8142	20.8142
chuC	chuC	Cj1616	Putative haemin uptake system ATP-binding protein	0.00629331	2.20112	4.31844	19.9517	19.9517
Cj0967	Cj0967	Cj0967	Putative periplasmic protein	6.69e-05	4.17457	4.24184	18.9199	18.9199
Cj0974	Cj0974	Cj0974	Putative uncharacterized protein	0.000819499	3.08645	4.19373	18.2995	18.2995
modC	modC	Cj0300c	Putative molybdenum transport ATP-binding protein	0.000222255	3.65315	4.15631	17.831	17.831
ceuB	ceuB	Cj1352	Enterochelin uptake permease	0.000153713	3.81329	4.04032	16.4534	16.4534
Cj0999c	Cj0999c	Cj0999c	UPF0324 membrane protein Cj0999c	0.000135738	3.8673	4.02526	16.2826	16.2826
Cj0727	Cj0727	Cj0727	Putative periplasmic solute-binding protein	8.27e-06	5.08249	3.91405	15.0746	15.0746
Cj0975	Cj0975	Cj0975	Putative outer-membrane protein	4.83e-05	4.31605	3.91377	15.0717	15.0717
pabA	pabA	Cj0861c	Para-aminobenzoate synthase glutamine amidotransferase component II (EC 4.1.3.-) (EC 6.3.5.8)	0.000354653	3.4502	3.91057	15.0383	15.0383
chuA	chuA	Cj1614	Haemin uptake system outer membrane receptor	8.79e-05	4.05601	3.90927	15.0248	15.0248
tonB2	tonB2	Cj1630	Putative TonB transport protein	0.00146268	2.83485	3.88434	14.7674	14.7674
Cj0971	Cj0971	Cj0971	Putative uncharacterized protein	0.000107107	3.97018	3.85232	14.4432	14.4432
Cj0178	Cj0178	Cj0178	Putative TonB-denpendent outer membrane receptor	7.49e-06	5.12552	3.81733	14.0972	14.0972
modB	modB	Cj0301c	Putative molybdenum transport system permease protein	0.000191146	3.71863	3.79469	13.8776	13.8776
chuB	chuB	Cj1615	Putative haemin uptake system permease protein	0.00190975	2.71902	3.69749	12.9735	12.9735
pstA	pstA	Cj0615	Putative phosphate transport system permease protein	6.73e-05	4.17198	3.67987	12.8159	12.8159
Cj0731	Cj0731	Cj0731	Putative ABC transport system permease	2.08e-05	4.68194	3.57205	11.8931	11.8931
Cj0635	Cj0635	Cj0635	Putative Holliday junction resolvase (EC 3.1.-.-)	0.000168175	3.77424	3.55029	11.715	11.715
Cj1078	Cj1078	Cj1078	Putative periplasmic protein	0.00679532	2.16779	3.5452	11.6738	11.6738
Cj1583c	Cj1583c	Cj1583c	Putative peptide ABC-transport system permease protein	3.46e-05	4.46092	3.51795	11.4553	11.4553
Cj0729	Cj0729	Cj0729	Putative type I phosphodiesterase/nucleotide pyrophosphatase	3.46e-05	4.46092	3.50751	11.3728	11.3728
Cj0198c	Cj0198c	Cj0198c	Helicase-like protein	0.000320186	3.4946	3.47838	11.1454	11.1454
Cj0035c	Cj0035c	Cj0035c	Putative efflux protein	0.000153713	3.81329	3.45247	10.9471	10.9471
Cj0972	Cj0972	Cj0972	Putative uncharacterized protein	6.9e-05	4.16115	3.4202	10.7049	10.7049
Cj0736	Cj0736	Cj0736	Putative uncharacterized protein	2.79e-05	4.5544	3.41589	10.6729	10.6729
Cj0647	Cj0647	Cj0647	Putative HAD-superfamily hydrolase	2.02e-05	4.69465	3.39658	10.5311	10.5311
rplN	rplN	Cj1697c	50S ribosomal protein L14	0.00220658	2.65628	3.38996	10.4828	10.4828
cfbpB	cfbpB	Cj0174c	Putative iron-uptake ABC transport system permease protein	0.00125727	2.90057	3.31767	9.97051	9.97051
Cj0636	Cj0636	Cj0636	NOL1/NOP2/sun family protein	0.000462542	3.33485	3.30778	9.90243	9.90243
exbD2	exbD2	Cj1629	Putative exbD/tolR family transport protein	0.00168983	2.77216	3.29104	9.78818	9.78818
Cj1661	Cj1661	Cj1661	Possible ABC transport system permease	0.000362675	3.44048	3.28145	9.72332	9.72332
Cj0732	Cj0732	Cj0732	ABC transport system ATP-binding protein	0.000142437	3.84638	3.27172	9.65797	9.65797
secE	secE	Cj0472	Preprotein translocase SecE subunit	0.00488016	2.31157	3.24642	9.49005	9.49005
Cj0177	Cj0177	Cj0177	Putative iron transport protein	0.00112077	2.95048	3.23587	9.42096	9.42096
metE	metE	Cj1201	5-methyltetrahydropteroyltriglutamate--homocysteine methyltransferase (EC 2.1.1.14) (Cobalamin-independent methionine synthase) (Methionine synthase, vitamin-B12 independent isozyme)	2.86e-06	5.54363	3.18585	9.09987	9.09987
Cj1581c	Cj1581c	Cj1581c	Putative peptide ABC-transport system ATP-binding protein	0.000508417	3.29378	3.1487	8.86854	8.86854
Cj1211	Cj1211	Cj1211	Putative competence family protein	0.000680676	3.16706	3.14832	8.86624	8.86624
Cj0266c	Cj0266c	Cj0266c	Putative integral membrane protein	6.17e-06	5.20971	3.11547	8.66659	8.66659
Cj1203c	Cj1203c	Cj1203c	Putative integral membrane protein	0.000632522	3.19892	3.09862	8.56602	8.56602
dgkA	dgkA	Cj0257	Diacylglycerol kinase (EC 2.7.1.107)	0.00129846	2.88657	3.08086	8.4612	8.4612
hypF	hypF	Cj0622	Carbamoyltransferase (EC 2.1.3.-)	0.00206687	2.68469	3.07905	8.45056	8.45056
ceuC	ceuC	Cj1353	Enterochelin uptake permease	0.00062754	3.20236	3.03973	8.2234	8.2234
Cj0208	Cj0208	Cj0208	Putative DNA modification methylase (Adenine-specific methyltransferase) (EC 2.1.1.72)	0.000205502	3.68718	3.03668	8.20601	8.20601
fmt	fmt	Cj0098	Methionyl-tRNA formyltransferase (EC 2.1.2.9)	0.000312909	3.50458	3.01024	8.05698	8.05698
Cj0154c	rsmI	Cj0154c	Ribosomal RNA small subunit methyltransferase I (EC 2.1.1.198) (16S rRNA 2'-O-ribose C1402 methyltransferase) (rRNA (cytidine-2'-O-)-methyltransferase RsmI)	0.00644897	2.19051	3.00679	8.03774	8.03774
purN	purN	Cj0187c	Phosphoribosylglycinamide formyltransferase (EC 2.1.2.2)	0.000128198	3.89212	2.99838	7.99103	7.99103
Cj0145	Cj0145	Cj0145	Putative TAT (Twin-Arginine Translocation) pathway signal sequence domain protein	0.000340954	3.4673	2.98918	7.94023	7.94023
trpB	trpB	Cj0348	Tryptophan synthase beta chain (EC 4.2.1.20)	1.56e-05	4.80688	2.98022	7.89105	7.89105
ceuD	ceuD	Cj1354	Enterochelin uptake ATP-binding protein	0.00108422	2.96488	2.97033	7.83715	7.83715
Cj0225	Cj0225	Cj0225	Putative acetyltransferase (EC 2.3.-.-)	0.00138937	2.85718	2.96989	7.83478	7.83478
Cj0728	Cj0728	Cj0728	Putative periplasmic protein	0.000159833	3.79633	2.96744	7.82145	7.82145
Cj1241	Cj1241	Cj1241	Putative MFS (Major Facilitator Superfamily) transporter protein	0.000935103	3.02914	2.94626	7.70747	7.70747
Cj1394	Cj1394	Cj1394	Putative fumarate lyase	0.000164357	3.78421	2.91548	7.54477	7.54477
Cj0294	Cj0294	Cj0294	Putative MoeB/ThiF family protein	0.000863673	3.06365	2.85117	7.21584	7.21584
nusG	nusG	Cj0473	Transcription termination/antitermination protein NusG	0.0149155	1.82636	2.84189	7.16958	7.16958
Cj1200	Cj1200	Cj1200	Putative NLPA family lipoprotein	4.29e-05	4.36754	2.79798	6.95467	6.95467
Cj0849c	Cj0849c	Cj0849c	Putative uncharacterized protein	0.00159088	2.79836	2.78423	6.88868	6.88868
pstC	pstC	Cj0614	Putative phosphate transport system permease protein	0.001367	2.86423	2.78397	6.88743	6.88743
pglD	pglD	Cj1123c	UDP-N-acetylbacillosamine N-acetyltransferase (EC 2.3.1.203) (Protein glycosylation D) (UDP-4-amino-4,6-dideoxy-N-acetyl-alpha-D-glucosamine N-acetyltransferase)	6.6e-05	4.18046	2.77426	6.84127	6.84127
Cj0239c	Cj0239c	Cj0239c	Nitrogen fixation protein NifU	0.00206776	2.6845	2.76392	6.79238	6.79238
Cj1373	Cj1373	Cj1373	Putative integral membrane protein	5.64e-05	4.24872	2.75603	6.75534	6.75534
argB	argB	Cj0226	Acetylglutamate kinase (EC 2.7.2.8) (N-acetyl-L-glutamate 5-phosphotransferase) (NAG kinase) (AGK)	0.000171525	3.76567	2.74611	6.70906	6.70906
purH	purH	Cj0953c	Bifunctional purine biosynthesis protein PurH [Includes: Phosphoribosylaminoimidazolecarboxamide formyltransferase (EC 2.1.2.3) (AICAR transformylase); IMP cyclohydrolase (EC 3.5.4.10) (ATIC) (IMP synthase) (Inosinicase)]	0.000437929	3.3586	2.73618	6.66302	6.66302
Cj0651	Cj0651	Cj0651	Putative integral membrane protein	0.00112077	2.95048	2.7141	6.56182	6.56182
iscS	iscS	Cj0240c	Cysteine desulfurase (NifS protein homolog) (EC 2.8.1.7)	0.004925	2.30759	2.71379	6.56043	6.56043
alr	alr	Cj0905c	Alanine racemase (EC 5.1.1.1)	8.64e-05	4.06349	2.70053	6.50039	6.50039
cydA	cydA	Cj0081	Cytochrome bd oxidase subunit I (EC 1.10.3.-)	2.56e-05	4.59176	2.69371	6.46973	6.46973
Cj0186c	Cj0186c	Cj0186c	Putative TerC family integral membrane protein	0.000164649	3.78344	2.66538	6.34396	6.34396
ctsE	ctsE	Cj1471c	Putative type II protein secretion system E protein	0.000684313	3.16475	2.65934	6.31742	6.31742
exbB2	exbB2	Cj1628	Putative exbB/tolQ family transport protein	0.00101197	2.99483	2.64551	6.25717	6.25717
dprA	dprA	Cj0634	DNA processing protein A	0.000520537	3.28355	2.63679	6.21945	6.21945
waaC	waaC	Cj1133	Heptosyltransferase I	0.00339748	2.46884	2.60848	6.09861	6.09861
rplB	rplB	Cj1704c	50S ribosomal protein L2	0.000202427	3.69373	2.60749	6.09443	6.09443
Cj1038	Cj1038	Cj1038	Putative cell division/peptidoglycan biosynthesis protein	6.95e-05	4.15802	2.60221	6.07217	6.07217
kpsC	kpsC	Cj1414c	Capsule polysaccharide modification protein	5.56e-05	4.25493	2.58666	6.00707	6.00707
Cj0570	Cj0570	Cj0570	Putative ATP/GTP binding protein	0.00870866	2.06005	2.58586	6.00372	6.00372
Cj0504c	Cj0504c	Cj0504c	Putative oxidoreductase	3.98e-05	4.40012	2.58534	6.00156	6.00156
tilS	tilS	Cj1453c	tRNA(Ile)-lysidine synthase (EC 6.3.4.19) (tRNA(Ile)-2-lysyl-cytidine synthase) (tRNA(Ile)-lysidine synthetase)	3.71e-05	4.43063	2.5769	5.96656	5.96656
Cj1660	Cj1660	Cj1660	Putative integral membrane protein	0.000113887	3.94353	2.53995	5.8157	5.8157
metA	metA	Cj1726c	Homoserine O-succinyltransferase (EC 2.3.1.46) (Homoserine O-transsuccinylase) (HTS)	0.000407104	3.39029	2.53933	5.8132	5.8132
rplK	rplK	Cj0474	50S ribosomal protein L11	0.00227025	2.64393	2.53723	5.80473	5.80473
Cj0203	Cj0203	Cj0203	Putative citrate transporter	0.000101087	3.9953	2.53717	5.80449	5.80449
ktrB	ktrB	Cj1283	Putative K+ uptake protein	1.09e-05	4.96257	2.53089	5.7793	5.7793
metF	metF	Cj1202	Methylenetetrahydrofolate reductase (EC 1.5.1.20)	0.0031562	2.50083	2.53069	5.77848	5.77848
Cj0295	Cj0295	Cj0295	Putative acetyltransferase (EC 2.3.1.-)	0.00225749	2.64638	2.5189	5.73144	5.73144
Cj1662	Cj1662	Cj1662	Putative integral membrane protein	0.000789242	3.10279	2.50673	5.6833	5.6833
surE	surE	Cj0293	5'-nucleotidase SurE (EC 3.1.3.5) (Nucleoside 5'-monophosphate phosphohydrolase)	0.000147041	3.83256	2.50651	5.68245	5.68245
trmE	mnmE	Cj0956c	tRNA modification GTPase MnmE (EC 3.6.-.-)	0.000211292	3.67512	2.48937	5.61533	5.61533
Cj0619	Cj0619	Cj0619	Putative MATE family transport protein	0.000104083	3.98262	2.48519	5.59908	5.59908
pstB	pstB	Cj0616	Phosphate import ATP-binding protein PstB (EC 3.6.3.27) (ABC phosphate transporter) (Phosphate-transporting ATPase)	3.89e-05	4.41005	2.48251	5.58867	5.58867
purL	purL	Cj0955	Phosphoribosylformylglycinamidine synthase 2 (EC 6.3.5.3) (Phosphoribosylformylglycinamidine synthase II) (FGAM synthase II)	5.09e-05	4.29328	2.47496	5.5595	5.5595
Cj0564	Cj0564	Cj0564	Putative integral membrane protein	0.000928797	3.03208	2.47348	5.55382	5.55382
trpA	trpA	Cj0349	Tryptophan synthase alpha chain (EC 4.2.1.20)	0.00016491	3.78275	2.46608	5.5254	5.5254
tlyA	tlyA	Cj0588	Putative haemolysin	0.00423386	2.37326	2.46585	5.52453	5.52453
miaA	miaA	Cj0166	tRNA dimethylallyltransferase (EC 2.5.1.75) (Dimethylallyl diphosphate:tRNA dimethylallyltransferase) (DMAPP:tRNA dimethylallyltransferase) (DMATase) (Isopentenyl-diphosphate:tRNA isopentenyltransferase) (IPP transferase) (IPPT) (IPTase)	0.00931102	2.031	2.45438	5.48077	5.48077
livH	livH	Cj1017c	Branched-chain amino-acid ABC transport system permease protein	2.15e-05	4.66756	2.45275	5.47457	5.47457
Cj1254	Cj1254	Cj1254	Putative uncharacterized protein	0.00388731	2.41035	2.44267	5.43646	5.43646
Cj0256	eptC	Cj0256	Putative sulfatase family protein	0.00218363	2.66082	2.42833	5.3827	5.3827
ligA	ligA	Cj0586	DNA ligase (EC 6.5.1.2) (Polydeoxyribonucleotide synthase [NAD(+)])	0.000364051	3.43884	2.42139	5.35686	5.35686
argD	argD	Cj0227	Acetylornithine aminotransferase (ACOAT) (EC 2.6.1.11)	0.000473927	3.32429	2.41137	5.31978	5.31978
arsB	arsB	Cj1187c	Arsenical pump membrane protein	0.00222456	2.65276	2.40228	5.28637	5.28637
rpsJ	rpsJ	Cj1708c	30S ribosomal protein S10	0.0089933	2.04608	2.39564	5.26212	5.26212
rpsB	rpsB	Cj1182c	30S ribosomal protein S2	0.0209565	1.67868	2.39419	5.25682	5.25682
Cj0499	Cj0499	Cj0499	Putative histidine triad (HIT) family protein	6.45e-05	4.19044	2.3927	5.25138	5.25138
rplF	rplF	Cj1692c	50S ribosomal protein L6	0.00897703	2.04687	2.38404	5.21998	5.21998
Cj0777	Cj0777	Cj0777	Putative ATP-dependent DNA helicase	0.000935103	3.02914	2.37317	5.1808	5.1808
pbpC	pbpC	Cj0652	Penicillin-binding protein	6.87e-06	5.16304	2.36187	5.14036	5.14036
Cj0362	Cj0362	Cj0362	Putative integral membrane protein	0.0128925	1.88966	2.35219	5.106	5.106
Cj1388	Cj1388	Cj1388	Putative endoribonuclease L-PSP	2.45e-05	4.61083	2.34887	5.09426	5.09426
Cj0495	Cj0495	Cj0495	Putative methyltransferase domain protein	0.0094949	2.02251	2.34739	5.08904	5.08904
truA	truA	Cj0827	tRNA pseudouridine synthase A (EC 5.4.99.12) (tRNA pseudouridine(38-40) synthase) (tRNA pseudouridylate synthase I) (tRNA-uridine isomerase I)	0.0203517	1.6914	2.34251	5.07184	5.07184
kdpB	kdpB	Cj0677	Potassium-transporting ATPase B chain (EC 3.6.3.12) (ATP phosphohydrolase [potassium-transporting] B chain) (Potassium-binding and translocating subunit B) (Potassium-translocating ATPase B chain)	0.000182279	3.73926	2.33651	5.0508	5.0508
aroC	aroC	Cj1634c	Chorismate synthase (EC 4.2.3.5) (5-enolpyruvylshikimate-3-phosphate phospholyase)	0.000153713	3.81329	2.33569	5.04794	5.04794
Cj1454c	rimO	Cj1454c	Ribosomal protein S12 methylthiotransferase RimO (S12 MTTase) (S12 methylthiotransferase) (EC 2.-.-.-) (Ribosome maturation factor RimO)	6.17e-06	5.20971	2.32808	5.02136	5.02136
bioF	bioF	Cj0306c	8-amino-7-oxononanoate synthase (EC 2.3.1.47)	0.00429882	2.36665	2.29984	4.92404	4.92404
Cj0801	Cj0801	Cj0801	Putative integral membrane protein (MviN homolog)	0.00146268	2.83485	2.29318	4.90135	4.90135
rplR	rplR	Cj1691c	50S ribosomal protein L18	0.00121778	2.91443	2.28975	4.88972	4.88972
Cj1012c	Cj1012c	Cj1012c	Putative membrane protein	0.000155661	3.80782	2.28354	4.86873	4.86873
msbA	msbA	Cj0803	Lipid export ABC transport protein	0.000162676	3.78868	2.28326	4.86777	4.86777
Cj1648	Cj1648	Cj1648	Putative ABC transport system periplasmic substrate-binding protein	0.00168072	2.7745	2.26918	4.82048	4.82048
Cj0587	Cj0587	Cj0587	Putative integral membrane protein	0.0243419	1.61365	2.25654	4.77845	4.77845
Cj0904c	trmL	Cj0904c	tRNA (cytidine(34)-2'-O)-methyltransferase (EC 2.1.1.207) (tRNA (cytidine/uridine-2'-O-)-methyltransferase TrmL)	0.00949304	2.02259	2.25623	4.77741	4.77741
rpmG	rpmG	Cj0471	50S ribosomal protein L33	0.0437998	1.35853	2.24779	4.74956	4.74956
ung	ung	Cj0086c	Uracil-DNA glycosylase (UDG) (EC 3.2.2.27)	0.00827372	2.0823	2.24667	4.74585	4.74585
xseA	xseA	Cj0325	Exodeoxyribonuclease 7 large subunit (EC 3.1.11.6) (Exodeoxyribonuclease VII large subunit) (Exonuclease VII large subunit)	0.00077864	3.10866	2.24243	4.73195	4.73195
livM	livM	Cj1016c	Branched-chain amino-acid ABC transport system permease protein	8.27e-06	5.08249	2.2365	4.71253	4.71253
Cj0988c	Cj0988c	Cj0988c	Putative uncharacterized protein	0.031599	1.50033	2.21565	4.64491	4.64491
Cj1344c	gcp	Cj1344c	Probable tRNA threonylcarbamoyladenosine biosynthesis protein Gcp (t(6)A37 threonylcarbamoyladenosine biosynthesis protein)	0.000576677	3.23907	2.19693	4.58504	4.58504
Cj0590	cmoA	Cj0590	tRNA (cmo5U34)-methyltransferase (EC 2.1.1.-)	0.0137457	1.86183	2.19628	4.58296	4.58296
folP	folP	Cj0585	Dihydropteroate synthase (EC 2.5.1.15)	2.53e-05	4.59688	2.19401	4.57575	4.57575
rplP	rplP	Cj1700c	50S ribosomal protein L16	0.00195836	2.70811	2.19143	4.56759	4.56759
Cj1111c	Cj1111c	Cj1111c	Putative MarC family integral membrane protein	2.01e-05	4.6968	2.19028	4.56394	4.56394
metB	metB	Cj1727c	Putative O-acetylhomoserine (Thiol)-lyase (EC 2.5.1.49)	2.45e-05	4.61083	2.17247	4.50794	4.50794
Cj0500	Cj0500	Cj0500	Putative rhodanese-like domain protein	0.000548447	3.26087	2.17012	4.50061	4.50061
Cj1101	Cj1101	Cj1101	ATP-dependent DNA helicase (EC 3.6.1.-)	0.000970447	3.01303	2.1596	4.46791	4.46791
rplX	rplX	Cj1696c	50S ribosomal protein L24	0.00410411	2.38678	2.15858	4.46474	4.46474
neuC2	neuC2	Cj1328	Putative UDP-N-acetylglucosamine 2-epimerase (EC 5.1.3.14)	1.64e-05	4.78516	2.14707	4.42926	4.42926
Cj0156c	Cj0156c	Cj0156c	Ribosomal RNA small subunit methyltransferase E (EC 2.1.1.193)	0.0696489	1.15709	2.14707	4.42926	4.42926
priA	priA	Cj0684	Putative primosomal protein N' (EC 3.6.1.-)	0.000817304	3.08762	2.1439	4.41955	4.41955
pabB	pabB	Cj0862c	Para-aminobenzoate synthase component I (EC 4.1.3.-) (EC 6.3.5.8)	0.00681337	2.16664	2.1417	4.41281	4.41281
Cj0860	Cj0860	Cj0860	Putative integral membrane protein	0.00654706	2.18395	2.11841	4.34216	4.34216
Cj0123c	Cj0123c	Cj0123c	tRNA-dihydrouridine synthase (EC 1.-.-.-)	0.000159833	3.79633	2.10327	4.29683	4.29683
Cj1343c	Cj1343c	Cj1343c	Putative periplasmic protein	0.000312909	3.50458	2.1019	4.29274	4.29274
rpsQ	rpsQ	Cj1698c	30S ribosomal protein S17	0.001367	2.86423	2.08194	4.23376	4.23376
birA	birA	Cj0099	Putative biotin--[acetyl-CoA-carboxylase] synthetase (EC 6.3.4.15)	0.000598677	3.22281	2.08122	4.23166	4.23166
hypE	hypE	Cj0626	Hydrogenase isoenzymes formation protein	0.000733049	3.13487	2.07877	4.22446	4.22446
bioA	bioA	Cj0307	Adenosylmethionine-8-amino-7-oxononanoate aminotransferase (EC 2.6.1.62)	6.31e-05	4.19997	2.0761	4.21666	4.21666
Cj0305c	Cj0305c	Cj0305c	Putative uncharacterized protein	0.0152634	1.81635	2.07277	4.20695	4.20695
Cj1663	Cj1663	Cj1663	Putative ABC transport system ATP-binding protein	6.32e-05	4.19928	2.07263	4.20651	4.20651
chuD	chuD	Cj1617	Putative haemin uptake system periplasmic haemin-binding protein	0.00127862	2.89326	2.06692	4.1899	4.1899
Cj1713	rlmN	Cj1713	Dual-specificity RNA methyltransferase RlmN (EC 2.1.1.-) (EC 2.1.1.192) (23S rRNA (adenine(2503)-C(2))-methyltransferase) (23S rRNA m2A2503 methyltransferase) (Ribosomal RNA large subunit methyltransferase N) (tRNA (adenine(37)-C(2))-methyltransferase) (tRNA m2A37 methyltransferase)	0.000194349	3.71142	2.06235	4.17665	4.17665
Cj0692c	Cj0692c	Cj0692c	Putative membrane protein	0.00256456	2.59099	2.04529	4.12757	4.12757
hisF	hisF1	Cj1603	Imidazole glycerol phosphate synthase subunit hisF1 (EC 4.1.3.-) (IGP synthase cyclase subunit) (IGP synthase subunit hisF1) (ImGP synthase subunit hisF1) (IGPS subunit hisF1)	1.5e-05	4.82391	2.02752	4.07703	4.07703
Cj0825	Cj0825	Cj0825	Putative processing peptidase	0.0817844	1.08733	2.02102	4.0587	4.0587
tonB3	tonB3	Cj0753c	TonB transport protein	0.000334682	3.47537	2.01864	4.05202	4.05202
Cj1383c	Cj1383c	Cj1383c	Putative uncharacterized protein	0.0277382	1.55692	2.01802	4.05027	4.05027
Cj1042c	Cj1042c	Cj1042c	Putative transcriptional regulatory protein	0.000205401	3.6874	2.01773	4.04947	4.04947
Cj1132c	Cj1132c	Cj1132c	Putative uncharacterized protein	0.0064096	2.19317	2.01423	4.03964	4.03964
dxs	dxs	Cj0321	1-deoxy-D-xylulose-5-phosphate synthase (EC 2.2.1.7) (1-deoxyxylulose-5-phosphate synthase) (DXP synthase) (DXPS)	2.53e-05	4.59688	2.01239	4.03451	4.03451
Cj0394c	coaX	Cj0394c	Type III pantothenate kinase (EC 2.7.1.33) (PanK-III) (Pantothenic acid kinase)	0.0102584	1.98892	1.97397	3.92847	3.92847
Cj1501	fdhU	Cj1501	Putative uncharacterized protein	0.00158193	2.80081	1.97214	3.9235	3.9235
Cj1005c	Cj1005c	Cj1005c	Putative membrane bound ATPase (EC 3.4.24.-)	5.03e-05	4.29843	1.96903	3.91505	3.91505
lepA	lepA	Cj1030c	Elongation factor 4 (EF-4) (EC 3.6.5.n1) (Ribosomal back-translocase LepA)	0.000128198	3.89212	1.9626	3.89764	3.89764
bioC	bioC	Cj0304c	Putative biotin synthesis protein	0.004925	2.30759	1.95975	3.88994	3.88994
Cj0204	Cj0204	Cj0204	Putative oligopeptide transporter, OPT family	0.000755643	3.12168	1.95758	3.8841	3.8841
rpsH	rpsH	Cj1693c	30S ribosomal protein S8	0.00464157	2.33334	1.9512	3.86696	3.86696
cydB	cydB	Cj0082	Cytochrome bd oxidase subunit II (EC 1.10.3.-)	0.000789242	3.10279	1.95039	3.8648	3.8648
Cj0188c	Cj0188c	Cj0188c	Putative kinase	2.17e-05	4.66354	1.94695	3.85559	3.85559
Cj1587c	Cj1587c	Cj1587c	Putative ABC transporter	0.000522409	3.28199	1.93109	3.81343	3.81343
ribF	ribF	Cj0589	Putative riboflavin kinase/FMN adenylyltransferase (EC 2.7.1.26) (EC 2.7.7.2)	0.0267577	1.57255	1.93061	3.81217	3.81217
Cj1003c	Cj1003c	Cj1003c	Putative integral membrane protein	0.000211292	3.67512	1.93005	3.81069	3.81069
rplV	rplV	Cj1702c	50S ribosomal protein L22	0.0290868	1.5363	1.92809	3.8055	3.8055
Cj0258	Cj0258	Cj0258	Putative bacterial regulatory protein, ArsR family	0.017338	1.761	1.91931	3.78241	3.78241
dnaJ	dnaJ	Cj1260c	Chaperone protein DnaJ	2.53e-05	4.59688	1.91564	3.77281	3.77281
iamA	iamA	Cj1647	Putative ABC transport system ATP-binding protein	0.00765448	2.11608	1.90897	3.75541	3.75541
bioB	bioB	Cj1685c	Biotin synthase (EC 2.8.1.6)	0.000106905	3.971	1.90525	3.74573	3.74573
rpsC	rpsC	Cj1701c	30S ribosomal protein S3	0.000899756	3.04588	1.90168	3.73647	3.73647
Cj0794	Cj0794	Cj0794	Putative uncharacterized protein	0.00018987	3.72154	1.89173	3.71079	3.71079
Cj0747	Cj0747	Cj0747	Putative uncharacterized protein	0.0319914	1.49497	1.89032	3.70718	3.70718
exbD1	exbD1	Cj0180	Biopolymer transport protein	0.0245205	1.61047	1.89005	3.70648	3.70648
Cj0268c	Cj0268c	Cj0268c	Putative transmembrane protein	0.0231152	1.6361	1.88967	3.7055	3.7055
Cj1374c	Cj1374c	Cj1374c	Non-canonical purine NTP pyrophosphatase (EC 3.6.1.19) (Non-standard purine NTP pyrophosphatase) (Nucleoside-triphosphate diphosphatase) (Nucleoside-triphosphate pyrophosphatase) (NTPase)	0.000123115	3.90969	1.88873	3.7031	3.7031
cfbpC	cfbpC	Cj0173c	Putative iron-uptake ABC transport system ATP-binding protein	0.000113887	3.94353	1.88527	3.69423	3.69423
Cj0057	Cj0057	Cj0057	Putative periplasmic protein	0.000629996	3.20066	1.88346	3.68958	3.68958
pspA	pspA	Cj0068	Protease	0.00495861	2.30464	1.86594	3.64506	3.64506
Cj0915	Cj0915	Cj0915	Putative hydrolase	0.00183704	2.73588	1.85785	3.62466	3.62466
Cj0006	Cj0006	Cj0006	Putative Na+/H+ antiporter family protein	0.00075463	3.12227	1.85354	3.61385	3.61385
Cj1649	Cj1649	Cj1649	Putative lipoprotein	0.0279001	1.55439	1.84233	3.58589	3.58589
Cj0800c	Cj0800c	Cj0800c	Putative ATPase	0.00038408	3.41558	1.83792	3.57494	3.57494
Cj1522c	cas1	Cj1522c	CRISPR-associated endonuclease Cas1 (EC 3.1.-.-)	0.00144967	2.83873	1.83409	3.56547	3.56547
Cj1172c	Cj1172c	Cj1172c	Probable transcriptional regulatory protein Cj1172c	0.00125919	2.89991	1.82556	3.54445	3.54445
pglC	pglC	Cj1124c	Undecaprenyl phosphate N,N'-diacetylbacillosamine 1-phosphate transferase (EC 2.7.8.36) (Protein glycosylation C)	0.00023373	3.63129	1.82193	3.53553	3.53553
Cj1449c	Cj1449c	Cj1449c	UPF0306 protein Cj1449c	0.00055266	3.25754	1.82108	3.53346	3.53346
Cj1330	Cj1330	Cj1330	Putative uncharacterized protein	0.00777323	2.1094	1.82045	3.53191	3.53191
Cj1468	Cj1468	Cj1468	Putative integral membrane protein	0.00613391	2.21226	1.81997	3.53073	3.53073
Cj1481c	Cj1481c	Cj1481c	Putative helicase (EC 3.6.1.-)	0.00134614	2.87091	1.79843	3.47842	3.47842
Cj0990c	Cj0990c	Cj0990c	Uncharacterized protein Cj0990c	0.0119844	1.92138	1.78995	3.45803	3.45803
rplD	rplD	Cj1706c	50S ribosomal protein L4	0.00173279	2.76125	1.78932	3.45653	3.45653
coaE	coaE	Cj1530	Dephospho-CoA kinase (EC 2.7.1.24) (Dephosphocoenzyme A kinase)	0.00405494	2.39202	1.78601	3.44861	3.44861
Cj0954c	Cj0954c	Cj0954c	Putative DnaJ-like protein	0.00339561	2.46908	1.78471	3.44548	3.44548
ppi	Cj1171c	Cj1171c	Peptidyl-prolyl cis-trans isomerase (EC 5.2.1.8)	0.00133499	2.87452	1.77445	3.42108	3.42108
Cj0199c	Cj0199c	Cj0199c	Putative periplasmic protein	0.0120444	1.91921	1.7724	3.41621	3.41621
Cj1233	Cj1233	Cj1233	Putative HAD-superfamily hydrolase	0.00680652	2.16708	1.76118	3.38976	3.38976
hisA	hisA	Cj1601	1-(5-phosphoribosyl)-5-[(5-phosphoribosylamino)methylideneamino] imidazole-4-carboxamide isomerase (EC 5.3.1.16) (Phosphoribosylformimino-5-aminoimidazole carboxamide ribotide isomerase)	3.08e-05	4.51145	1.76	3.38698	3.38698
Cj1710c	Cj1710c	Cj1710c	Putative metallo-beta-lactamase family protein	0.00104644	2.98029	1.75525	3.37586	3.37586
pglJ	pglJ	Cj1127c	N-acetylgalactosamine-N,N'-diacetylbacillosaminyl-diphospho-undecaprenol 4-alpha-N-acetylgalactosaminyltransferase (EC 2.4.1.291) (Protein glycosylation J)	0.000817304	3.08762	1.75149	3.36707	3.36707
Cj1467	Cj1467	Cj1467	Putative uncharacterized protein	0.0143975	1.84171	1.7492	3.36173	3.36173
rpsE	rpsE	Cj1690c	30S ribosomal protein S5	0.0524966	1.27987	1.74894	3.36112	3.36112
dapB	dapB	Cj0197c	4-hydroxy-tetrahydrodipicolinate reductase (HTPA reductase) (EC 1.17.1.8)	0.00704549	2.15209	1.74467	3.35118	3.35118
Cj1500	fdhT	Cj1500	Putative integral membrane protein	0.000810383	3.09131	1.73227	3.3225	3.3225
Cj1011	Cj1011	Cj1011	Putative CorA-like Mg2+ transporter protein	0.0073924	2.13121	1.72582	3.30768	3.30768
Cj1440c	Cj1440c	Cj1440c	Putative sugar transferase	0.000393001	3.40561	1.72308	3.30141	3.30141
Cj1386	Cj1386	Cj1386	Ankyrin-repeat containing protein	0.00136687	2.86427	1.72242	3.2999	3.2999
pglA	pglA	Cj1125c	N,N'-diacetylbacillosaminyl-diphospho-undecaprenol alpha-1,3-N-acetylgalactosaminyltransferase (EC 2.4.1.290) (Protein glycosylation A)	3.15e-05	4.50169	1.71674	3.28692	3.28692
Cj1022c	Cj1022c	Cj1022c	Putative integral membrane protein	0.014679	1.8333	1.71493	3.28281	3.28281
accA	accA	Cj0443	Acetyl-coenzyme A carboxylase carboxyl transferase subunit alpha (ACCase subunit alpha) (Acetyl-CoA carboxylase carboxyltransferase subunit alpha) (EC 6.4.1.2)	0.00254546	2.59423	1.71412	3.28096	3.28096
Cj1000	Cj1000	Cj1000	Putative transcriptional regulator (LysR family)	0.0212966	1.67169	1.71146	3.27491	3.27491
Cj0201c	Cj0201c	Cj0201c	Putative integral membrane protein	0.0186322	1.72974	1.70966	3.27083	3.27083
Cj0340	Cj0340	Cj0340	Putative nucleoside hydrolase	0.000308832	3.51028	1.70486	3.25997	3.25997
Cj0947c	Cj0947c	Cj0947c	Putative carbon-nitrogen hydrolase	0.00046539	3.33218	1.69877	3.24625	3.24625
murG	murG	Cj1039	UDP-N-acetylglucosamine--N-acetylmuramyl-(pentapeptide) pyrophosphoryl-undecaprenol N-acetylglucosamine transferase (EC 2.4.1.227) (Undecaprenyl-PP-MurNAc-pentapeptide-UDPGlcNAc GlcNAc transferase)	6.68e-05	4.17522	1.68743	3.22081	3.22081
rpsK	rpsK	Cj1593	30S ribosomal protein S11	0.0309383	1.5095	1.68541	3.21633	3.21633
thrS	thrS	Cj0206	Threonine--tRNA ligase (EC 6.1.1.3) (Threonyl-tRNA synthetase) (ThrRS)	0.000321399	3.49296	1.68262	3.2101	3.2101
hypD	hypD	Cj0625	Hydrogenase isoenzymes formation protein	0.000780608	3.10757	1.68173	3.20812	3.20812
trpD	trpD	Cj0346	Anthranilate synthase component II (EC 4.1.3.27)	0.00480606	2.31821	1.67118	3.18476	3.18476
Cj1588c	Cj1588c	Cj1588c	Putative MFS (Major Facilitator Superfamily) transport protein	0.00860393	2.0653	1.66755	3.17675	3.17675
rnc	rnc	Cj1635c	Ribonuclease 3 (EC 3.1.26.3) (Ribonuclease III) (RNase III)	0.000817304	3.08762	1.66584	3.17297	3.17297
fusA	fusA	Cj0493	Elongation factor G (EF-G)	0.0103719	1.98414	1.65886	3.15766	3.15766
Cj0620	Cj0620	Cj0620	Putative uncharacterized protein	0.00586454	2.23177	1.65735	3.15436	3.15436
Cj0708	Cj0708	Cj0708	Pseudouridine synthase (EC 5.4.99.-)	0.0120924	1.91749	1.64876	3.13564	3.13564
secY	secY	Cj1688c	Protein translocase subunit SecY	0.00384511	2.41509	1.63794	3.11221	3.11221
livF	livF	Cj1014c	Branched-chain amino-acid ABC transport system ATP-binding protein	0.000823285	3.08445	1.63746	3.11118	3.11118
Cj1709c	Cj1709c	Cj1709c	Pseudouridine synthase (EC 5.4.99.-)	0.00112077	2.95048	1.63637	3.10883	3.10883
Cj0299	Cj0299	Cj0299	Putative periplasmic beta-lactamase (EC 3.5.2.6)	0.0119439	1.92285	1.6334	3.10244	3.10244
Cj0190c	Cj0190c	Cj0190c	Putative uncharacterized protein	0.00261643	2.58229	1.62846	3.09182	3.09182
ftsA	ftsA	Cj0695	Cell division protein FtsA	0.00440045	2.3565	1.6142	3.06142	3.06142
Cj0631c	Cj0631c	Cj0631c	Putative ribonuclease	0.00540128	2.2675	1.61332	3.05956	3.05956
Cj1040c	Cj1040c	Cj1040c	Putative MFS (Major Facilitator Superfamily) transport protein	0.0266863	1.57371	1.61323	3.05935	3.05935
Cj0241c	Cj0241c	Cj0241c	Bacteriohemerythrin	0.028501	1.54514	1.60984	3.05219	3.05219
Cj1319	Cj1319	Cj1319	Putative nucleotide sugar dehydratase	0.00139453	2.85557	1.60953	3.05151	3.05151
uvrA	uvrA	Cj0342c	Excinuclease ABC subunit A	3.55e-05	4.44977	1.60828	3.04887	3.04887
Cj0160c	queE	Cj0160c	7-carboxy-7-deazaguanine synthase (CDG synthase) (EC 4.3.99.3) (Queuosine biosynthesis protein QueE)	0.00959987	2.01773	1.60713	3.04645	3.04645
leuB	leuB	Cj1718c	3-isopropylmalate dehydrogenase (EC 1.1.1.85) (3-IPM-DH) (Beta-IPM dehydrogenase) (IMDH)	0.000451188	3.34564	1.60079	3.03309	3.03309
cjaB	Cj0981c	Cj0981c	Putative MFS (Major Facilitator Superfamily) transport protein	1.67e-05	4.77728	1.59571	3.02244	3.02244
Cj1658	Cj1658	Cj1658	Putative iron permease	0.000609647	3.21492	1.59557	3.02214	3.02214
engB	engB	Cj0650	Probable GTP-binding protein EngB	0.0740303	1.13059	1.59544	3.02187	3.02187
infC	infC	Cj0207	Translation initiation factor IF-3	0.00108422	2.96488	1.59305	3.01686	3.01686
Cj1320	Cj1320	Cj1320	Putative aminotransferase (DegT family)	0.000410671	3.38651	1.58682	3.00387	3.00387
Cj0608	Cj0608	Cj0608	Putative outer membrane efflux protein	0.000377372	3.42323	1.58073	2.99121	2.99121
Cj0560	Cj0560	Cj0560	Putative MATE family transport protein	0.00335494	2.47432	1.58003	2.98976	2.98976
Cj1677	Cj1677	Cj1677	Putative lipoprotein	0.00374787	2.42622	1.57642	2.98228	2.98228
Cj0818	Cj0818	Cj0818	Putative lipoprotein	0.000132421	3.87804	1.57311	2.97545	2.97545
Cj1633	Cj1633	Cj1633	Putative ATP-binding protein	3.83e-05	4.4168	1.56879	2.96656	2.96656
thiE	thiE	Cj1081c	Thiamine-phosphate synthase (TP synthase) (TPS) (EC 2.5.1.3) (Thiamine-phosphate pyrophosphorylase) (TMP pyrophosphorylase) (TMP-PPase)	0.000632522	3.19892	1.56352	2.95574	2.95574
truD	truD	Cj1457c	tRNA pseudouridine synthase D (EC 5.4.99.27) (tRNA pseudouridine(13) synthase) (tRNA pseudouridylate synthase D) (tRNA-uridine isomerase D)	0.000935103	3.02914	1.55627	2.94093	2.94093
Cj1684c	Cj1684c	Cj1684c	Putative transmembrane transport protein	0.00151005	2.82101	1.55336	2.93499	2.93499
thiC	thiC	Cj0453	Phosphomethylpyrimidine synthase (EC 4.1.99.17) (Hydroxymethylpyrimidine phosphate synthase) (HMP-P synthase) (HMP-phosphate synthase) (HMPP synthase) (Thiamine biosynthesis protein ThiC)	0.0102667	1.98857	1.5505	2.9292	2.9292
nuoB	nuoB	Cj1578c	NADH-quinone oxidoreductase subunit B (EC 1.6.99.5) (NADH dehydrogenase I subunit B) (NDH-1 subunit B)	0.0213586	1.67043	1.54815	2.92441	2.92441
katA	katA	Cj1385	Catalase (EC 1.11.1.6)	0.0124126	1.90614	1.51577	2.85952	2.85952
rplC	rplC	Cj1707c	50S ribosomal protein L3	0.000925933	3.03342	1.50882	2.84576	2.84576
Cj0948c	Cj0948c	Cj0948c	Putative cation efflux family protein	0.0043746	2.35906	1.50407	2.83642	2.83642
Cj0563	Cj0563	Cj0563	Putative uncharacterized protein	0.0423375	1.37327	1.50247	2.83326	2.83326
Cj0263	zupT	Cj0263	Zinc transporter ZupT	0.00953949	2.02047	1.49697	2.82249	2.82249
Cj0607	macB	Cj0607	Macrolide export ATP-binding/permease protein MacB (EC 3.6.3.-)	4.67e-05	4.33068	1.49439	2.81745	2.81745
typA	typA	Cj0039c	GTP-binding protein TypA homolog	0.00192811	2.71487	1.49378	2.81626	2.81626
Cj0908	Cj0908	Cj0908	Putative periplasmic protein	0.127313	0.895128	1.49116	2.81116	2.81116
Cj0016	queC	Cj0016	7-cyano-7-deazaguanine synthase (EC 6.3.4.20) (7-cyano-7-carbaguanine synthase) (PreQ(0) synthase) (Queuosine biosynthesis protein QueC)	0.000609269	3.21519	1.49044	2.80974	2.80974
Cj0609c	Cj0609c	Cj0609c	Possible periplasmic protein	0.0284068	1.54658	1.48984	2.80857	2.80857
Cj1232	Cj1232	Cj1232	Putative uncharacterized protein	0.0938904	1.02738	1.48252	2.79437	2.79437
dnaQ	dnaQ	Cj0452	Exonuclease, dna polymerase III epsilon subunit (EC 2.7.7.7)	0.0275599	1.55972	1.46979	2.76982	2.76982
Cj1079	Cj1079	Cj1079	Putative periplasmic protein	0.0405716	1.39178	1.4654	2.76141	2.76141
hisB	hisB	Cj1599	Histidine biosynthesis bifunctional protein HisB [Includes: Histidinol-phosphatase (EC 3.1.3.15); Imidazoleglycerol-phosphate dehydratase (IGPD) (EC 4.2.1.19)]	6.68e-05	4.17522	1.46465	2.75996	2.75996
Cj0997	rsmG	Cj0997	Ribosomal RNA small subunit methyltransferase G (EC 2.1.1.170) (16S rRNA 7-methylguanosine methyltransferase) (16S rRNA m7G methyltransferase)	0.0195637	1.70855	1.46105	2.75308	2.75308
rplE	rplE	Cj1695c	50S ribosomal protein L5	0.00471565	2.32646	1.45825	2.74774	2.74774
flgS	flgS	Cj0793	Signal transduction histidine kinase	0.00568978	2.2449	1.45588	2.74325	2.74325
pglB	pglB	Cj1126c	Undecaprenyl-diphosphooligosaccharide--protein glycotransferase (EC 2.4.99.19) (Protein glycosylation B)	0.00036516	3.43752	1.4556	2.74271	2.74271
Cj1687	Cj1687	Cj1687	Putative efflux protein	0.00760011	2.11918	1.44574	2.72402	2.72402
trpF	trpF	Cj0347	N-(5'-phosphoribosyl)anthranilate isomerase (PRAI) (EC 5.3.1.24)	0.0512488	1.29032	1.4457	2.72396	2.72396
Cj0189c	Cj0189c	Cj0189c	Putative uncharacterized protein	0.00479546	2.31917	1.44121	2.71548	2.71548
Cj1397	Cj1397	Cj1397	Uncharacterized protein Cj1397	0.0027747	2.55678	1.44028	2.71374	2.71374
Cj0593c	Cj0593c	Cj0593c	UPF0126 membrane protein Cj0593c	0.00707445	2.15031	1.4376	2.7087	2.7087
neuB2	neuB2	Cj1327	N-acetylneuraminic acid synthetase (EC 4.1.3.-)	0.00377775	2.42277	1.43285	2.69979	2.69979
Cj0846	Cj0846	Cj0846	Uncharacterized metallophosphoesterase Cj0846 (EC 3.1.-.-)	0.00149927	2.82412	1.43274	2.69958	2.69958
Cj1342c	maf7	Cj1342c	Putative uncharacterized protein maf7	0.00038408	3.41558	1.42915	2.69288	2.69288
Cj0515	Cj0515	Cj0515	Putative periplasmic protein	0.0114495	1.94121	1.42497	2.68509	2.68509
Cj0128c	Cj0128c	Cj0128c	Putative inositol monophosphatase family protein	0.00388731	2.41035	1.42256	2.68061	2.68061
nrdA	nrdA	Cj0024	Ribonucleoside-diphosphate reductase (EC 1.17.4.1)	0.000966015	3.01502	1.42182	2.67924	2.67924
rpoC	rpoC	Cj0479	DNA-directed RNA polymerase subunit beta' (RNAP subunit beta') (EC 2.7.7.6) (RNA polymerase subunit beta') (Transcriptase subunit beta')	0.00864752	2.06311	1.42174	2.67908	2.67908
Cj0621	Cj0621	Cj0621	Putative uncharacterized protein	0.00220658	2.65628	1.42116	2.678	2.678
radA	radA sms	Cj1205c	DNA repair protein RadA homolog (DNA repair protein Sms homolog)	0.000159833	3.79633	1.41266	2.66228	2.66228
exoA	exoA	Cj0255c	Exodeoxyribonuclease (EC 3.1.11.2)	0.000159125	3.79826	1.41211	2.66126	2.66126
flgE	flgE	Cj1729c	Flagellar hook protein FlgE2	0.0161257	1.79248	1.41126	2.6597	2.6597
lspA	lspA	Cj0361	Lipoprotein signal peptidase (EC 3.4.23.36) (Prolipoprotein signal peptidase) (Signal peptidase II) (SPase II)	8.64e-05	4.06349	1.40201	2.64269	2.64269
Cj0158c	Cj0158c	Cj0158c	Putative haem-binding lipoprotein	0.00129846	2.88657	1.4008	2.64048	2.64048
Cj1538c	Cj1538c	Cj1538c	Putative anion-uptake ABC-transport system ATP-binding protein	0.0257669	1.58894	1.40041	2.63977	2.63977
Cj0377	Cj0377	Cj0377	Putative AAA family ATPase	8.37e-05	4.07727	1.39599	2.63169	2.63169
mrdB	mrdB	Cj1282	RodA protein homolog	0.0174093	1.75922	1.39421	2.62845	2.62845
Cj0461c	Cj0461c	Cj0461c	Putative MFS (Major Facilitator Superfamily) transport protein	0.100253	0.998902	1.39058	2.62184	2.62184
tsf	tsf	Cj1181c	Elongation factor Ts (EF-Ts)	0.00659118	2.18104	1.38447	2.61076	2.61076
livG	livG	Cj1015c	Branched-chain amino-acid ABC transport system ATP-binding protein	0.00110763	2.9556	1.38058	2.60374	2.60374
Cj0353c	Cj0353c	Cj0353c	Phosphatase (EC 3.6.1.11) (EC 3.6.1.40)	0.00882137	2.05446	1.37333	2.59068	2.59068
kdtA	kdtA	Cj0707	3-deoxy-D-manno-octulosonic-acid transferase	0.0175408	1.75595	1.37263	2.58942	2.58942
Cj0580c	hemN	Cj0580c	Putative oxygen-independent coproporphyrinogen III oxidase (EC 1.3.99.22)	0.0409589	1.38765	1.37246	2.58912	2.58912
ctsP	Cj1473c	Cj1473c	Putative ATP/GTP-binding protein	0.0960702	1.01741	1.37238	2.58897	2.58897
prfA	prfA	Cj1612	Peptide chain release factor 1 (RF-1)	0.00491096	2.30883	1.37184	2.58801	2.58801
rpsN	rpsZ	Cj1694c	30S ribosomal protein S14 type Z	0.00508323	2.29386	1.36932	2.58349	2.58349
Cj0705	Cj0705	Cj0705	UPF0135 protein Cj0705	0.0242058	1.61608	1.36159	2.56968	2.56968
cgb	cgb	Cj1586	Single domain haemoglobin	0.0137089	1.863	1.35127	2.55136	2.55136
ruvA	ruvA	Cj0799c	Holliday junction ATP-dependent DNA helicase RuvA (EC 3.6.4.12)	0.00162139	2.79011	1.34192	2.53489	2.53489
Cj1113	Cj1113	Cj1113	Putative uncharacterized protein	0.0211321	1.67506	1.33969	2.53098	2.53098
Cj0946	Cj0946	Cj0946	Putative lipoprotein	0.0193485	1.71335	1.33175	2.51708	2.51708
purA	purA	Cj1498c	Adenylosuccinate synthetase (AMPSase) (AdSS) (EC 6.3.4.4) (IMP--aspartate ligase)	0.0702929	1.15309	1.33103	2.51583	2.51583
Cj0125c	Cj0125c	Cj0125c	Putative uncharacterized protein	0.00486749	2.3127	1.31971	2.49616	2.49616
Cj0485	Cj0485	Cj0485	Putative oxidoreductase	0.00152181	2.81764	1.31505	2.48811	2.48811
xerD	xerD	Cj0863c	DNA recombinase	0.000448186	3.34854	1.30779	2.47562	2.47562
Cj1417c	Cj1417c	Cj1417c	Putative amidotransferase	0.031599	1.50033	1.30746	2.47505	2.47505
htrB	htrB	Cj1134	Putative lipid A biosynthesis lauroyl acyltransferase (EC 2.3.1.-)	0.0294431	1.53102	1.30353	2.46832	2.46832
Cj0341c	Cj0341c	Cj0341c	Putative integral membrane protein	0.0800328	1.09673	1.30189	2.46552	2.46552
Cj1138	Cj1138	Cj1138	Putative glycosyltransferase	0.000823285	3.08445	1.29739	2.45784	2.45784
Cj0984	Cj0984	Cj0984	Uncharacterized protein Cj0984	0.0551417	1.25852	1.29372	2.45159	2.45159
uppP	uppP	Cj0205	Undecaprenyl-diphosphatase (EC 3.6.1.27) (Bacitracin resistance protein) (Undecaprenyl pyrophosphate phosphatase)	0.00501581	2.29966	1.28606	2.43861	2.43861
Cj1371	Cj1371	Cj1371	Putative periplasmic protein (VacJ homolog)	0.000911546	3.04022	1.28214	2.432	2.432
waaV	waaV	Cj1146c	Putative glucosyltransferase	0.00256531	2.59086	1.28147	2.43086	2.43086
ilvE	ilvE	Cj0269c	Branched-chain amino acid aminotransferase (EC 2.6.1.42)	0.0638308	1.19497	1.278	2.42502	2.42502
cstA	cstA	Cj0917c	Putative integral membrane protein (CstA homolog)	0.000522409	3.28199	1.277	2.42335	2.42335
rplM	rplM	Cj1480c	50S ribosomal protein L13	0.140021	0.853806	1.276	2.42167	2.42167
hom	hom	Cj0149c	Homoserine dehydrogenase (EC 1.1.1.3)	8.95e-05	4.04818	1.26997	2.41156	2.41156
Cj0645	Cj0645	Cj0645	Putative secreted transglycosylase (EC 3.2.1.-)	0.00440255	2.3563	1.26889	2.40977	2.40977
Cj0659c	Cj0659c	Cj0659c	Putative periplasmic protein	0.0532936	1.27333	1.26673	2.40616	2.40616
Cj1580c	Cj1580c	Cj1580c	Putative peptide ABC-transport system ATP-binding protein	0.122032	0.913525	1.26665	2.40603	2.40603
Cj1712	Cj1712	Cj1712	Putative uncharacterized protein	0.00897703	2.04687	1.25628	2.38879	2.38879
purF	purF	Cj0196c	Amidophosphoribosyltransferase (ATase) (EC 2.4.2.14) (Glutamine phosphoribosylpyrophosphate amidotransferase)	0.00499161	2.30176	1.25313	2.38358	2.38358
pglI	pglI	Cj1128c	GalNAc(5)-diNAcBac-PP-undecaprenol beta-1,3-glucosyltransferase (EC 2.4.1.293) (Protein glycosylation I)	0.00294088	2.53152	1.2518	2.38138	2.38138
Cj1155c	Cj1155c	Cj1155c	Putative cation-transporting ATPase	0.019448	1.71112	1.24719	2.37379	2.37379
uvrB	uvrB	Cj0680c	UvrABC system protein B (Protein UvrB) (Excinuclease ABC subunit B)	0.000148132	3.82935	1.24577	2.37146	2.37146
Cj1169c	Cj1169c	Cj1169c	Putative periplasmic protein	0.0717395	1.14424	1.24455	2.36944	2.36944
hypA	hypA	Cj0627	Probable hydrogenase nickel incorporation protein HypA	0.00254105	2.59499	1.24368	2.36802	2.36802
pbpA	pbpA	Cj0508	Penicillin-binding protein	0.000148132	3.82935	1.24201	2.36528	2.36528
Cj0976	cmoB	Cj0976	tRNA (mo5U34)-methyltransferase (EC 2.1.1.-)	0.00222721	2.65224	1.2417	2.36477	2.36477
Cj1166c	Cj1166c	Cj1166c	Putative integral membrane protein	0.0456857	1.34022	1.23363	2.35157	2.35157
proS	proS	Cj0543	Proline--tRNA ligase (EC 6.1.1.15) (Prolyl-tRNA synthetase) (ProRS)	0.00168072	2.7745	1.23205	2.349	2.349
Cj0121	ybeY	Cj0121	Endoribonuclease YbeY (EC 3.1.-.-)	0.00337356	2.47191	1.22415	2.33618	2.33618
Cj0182	Cj0182	Cj0182	Putative transmembrane transport protein	0.00385827	2.41361	1.22117	2.33135	2.33135
fliR	fliR	Cj1179c	Flagellar biosynthetic protein fliR	0.0210389	1.67698	1.2208	2.33077	2.33077
cfrA	cfrA	Cj0755	Ferric enterobactin uptake receptor	0.00339483	2.46918	1.2195	2.32866	2.32866
leuC	leuC	Cj1717c	3-isopropylmalate dehydratase large subunit (EC 4.2.1.33) (Alpha-IPM isomerase) (IPMI) (Isopropylmalate isomerase)	0.00215773	2.666	1.21559	2.32235	2.32235
Cj1013c	Cj1013c	Cj1013c	Putative cytochrome C biogenesis protein	0.000620481	3.20727	1.2139	2.31964	2.31964
mreB	mreB	Cj0276	Homolog of E. coli rod shape-determining protein	0.00473347	2.32482	1.21046	2.31411	2.31411
hemD	hemD	Cj1080c	Putative uroporphyrinogen-III synthase (EC 4.2.1.75)	0.104202	0.982123	1.20998	2.31335	2.31335
rpoB	rpoB	Cj0478	DNA-directed RNA polymerase subunit beta (RNAP subunit beta) (EC 2.7.7.6) (RNA polymerase subunit beta) (Transcriptase subunit beta)	0.0416684	1.38019	1.20661	2.30795	2.30795
Cj1089c	Cj1089c	Cj1089c	Putative uncharacterized protein	0.000782472	3.10653	1.20343	2.30286	2.30286
Cj1257c	Cj1257c	Cj1257c	Putative efflux pump	0.0313636	1.50357	1.20244	2.30128	2.30128
purB	purB	Cj0023	Adenylosuccinate lyase (EC 4.3.2.2)	0.0131779	1.88015	1.19318	2.28657	2.28657
prfB	prfB	Cj1455	Peptide chain release factor 2 (RF-2)	0.000935103	3.02914	1.19234	2.28523	2.28523
Cj0313	Cj0313	Cj0313	Putative integral membrane protein	0.0663172	1.17837	1.188	2.27836	2.27836
Cj0723c	Cj0723c	Cj0723c	Putative integral membrane zinc-metalloprotease	0.0453255	1.34366	1.18616	2.27547	2.27547
proB	proB	Cj0097	Glutamate 5-kinase (EC 2.7.2.11) (Gamma-glutamyl kinase) (GK)	0.00027541	3.56002	1.18536	2.27421	2.27421
Cj0167c	mntP	Cj0167c	Putative manganese efflux pump MntP	0.0456358	1.34069	1.18432	2.27256	2.27256
selB	selB	Cj1379	Putative selenocysteine-specific elongation factor	0.00404412	2.39318	1.18002	2.2658	2.2658
petC	petC	Cj1184c	Putative ubiquinol-cytochrome C reductase cytochrome C subunit	0.0890862	1.05019	1.17862	2.2636	2.2636
mutS	mutS	Cj1052c	Putative mismatch repair protein	0.00112077	2.95048	1.17855	2.26349	2.26349
Cj1165c	Cj1165c	Cj1165c	Putative integral membrane protein	0.0563535	1.24908	1.17453	2.2572	2.2572
lepP	lepP	Cj0856	Signal peptidase I (EC 3.4.21.89)	0.000109947	3.95882	1.16854	2.24784	2.24784
ruvC	ruvC	Cj1731c	Crossover junction endodeoxyribonuclease RuvC (EC 3.1.22.4) (Holliday junction nuclease RuvC) (Holliday junction resolvase RuvC)	0.0278793	1.55472	1.16674	2.24504	2.24504
Cj0937	Cj0937	Cj0937	Putative integral membrane protein	0.0590263	1.22895	1.16607	2.24399	2.24399
feoB	feoB	Cj1398	Ferrous iron transport protein B homolog	0.00011848	3.92635	1.16503	2.24239	2.24239
Cj1007c	Cj1007c	Cj1007c	Putative mechanosensitive ion channel family protein	0.000819499	3.08645	1.15966	2.23405	2.23405
fliP	fliP	Cj0820c	Flagellar biosynthesis protein	0.000522233	3.28214	1.15762	2.23089	2.23089
Cj1472c	Cj1472c	Cj1472c	Putative membrane protein	0.0153135	1.81493	1.15688	2.22974	2.22974
panB	panB	Cj0298c	3-methyl-2-oxobutanoate hydroxymethyltransferase (EC 2.1.2.11) (Ketopantoate hydroxymethyltransferase) (KPHMT)	0.0166542	1.77848	1.14956	2.21846	2.21846
Cj1515c	Cj1515c	Cj1515c	Carboxynorspermidine/carboxyspermidine decarboxylase (CANS DC/CAS DC) (CANSDC/CASDC) (EC 4.1.1.-)	0.000164357	3.78421	1.14893	2.21749	2.21749
Cj1429c	Cj1429c	Cj1429c	Putative uncharacterized protein	0.00471565	2.32646	1.14794	2.21597	2.21597
Cj1375	Cj1375	Cj1375	Putative multidrug efflux transporter	0.000242886	3.6146	1.14735	2.21506	2.21506
Cj1341c	maf6	Cj1341c	Putative uncharacterized protein maf6	0.00112077	2.95048	1.13819	2.20105	2.20105
Cj0819	Cj0819	Cj0819	Small hydrophobic protein	0.0597321	1.22379	1.13634	2.19823	2.19823
aroK	aroK	Cj0387	Shikimate kinase (SK) (EC 2.7.1.71)	0.00255062	2.59335	1.1328	2.19284	2.19284
Cj1340c	Cj1340c	Cj1340c	Putative uncharacterized protein	0.00092895	3.03201	1.13004	2.18865	2.18865
rpsI	rpsI	Cj1479c	30S ribosomal protein S9	0.0207434	1.68312	1.12662	2.18347	2.18347
Cj0058	Cj0058	Cj0058	Putative peptidase C39 family protein	0.00450081	2.34671	1.12496	2.18095	2.18095
Cj1589	Cj1589	Cj1589	Putative uncharacterized protein	0.201783	0.695116	1.12419	2.17979	2.17979
Cj0610c	Cj0610c	Cj0610c	Putative periplasmic protein	0.0820468	1.08594	1.12243	2.17714	2.17714
glcD	glcD	Cj1213c	Putative glycolate oxidase subunit D	0.00479546	2.31917	1.12203	2.17653	2.17653
ktrA	ktrA	Cj1284	Putative K+ uptake protein	0.00168072	2.7745	1.11251	2.16221	2.16221
Cj1020c	Cj1020c	Cj1020c	Putative cytochrome C	0.000224155	3.64945	1.11033	2.15895	2.15895
mnmC	mnmC	Cj1268c	tRNA 5-methylaminomethyl-2-thiouridine biosynthesis bifunctional protein MnmC (tRNA mnm(5)s(2)U biosynthesis bifunctional protein) [Includes: tRNA (mnm(5)s(2)U34)-methyltransferase (EC 2.1.1.61); FAD-dependent cmnm(5)s(2)U34 oxidoreductase (EC 1.5.-.-)]	0.00414653	2.38231	1.10989	2.15829	2.15829
rbn	rbn	Cj1212c	Putative ribonuclease BN (EC 3.1.-.-)	0.000585391	3.23255	1.1026	2.14741	2.14741
clpX	clpX	Cj0275	ATP-dependent Clp protease ATP-binding subunit ClpX	0.00175217	2.75642	1.09942	2.14268	2.14268
Cj0022c	Cj0022c	Cj0022c	Pseudouridine synthase (EC 5.4.99.-)	0.0955239	1.01989	1.09487	2.13593	2.13593
selD	selD	Cj1504c	Selenide, water dikinase (EC 2.7.9.3) (Selenium donor protein) (Selenophosphate synthase)	0.00361865	2.44145	1.09379	2.13434	2.13434
Cj0557c	Cj0557c	Cj0557c	Putative integral membrane protein	0.0443566	1.35304	1.0894	2.12785	2.12785
asd	asd	Cj1023c	Aspartate-semialdehyde dehydrogenase (ASA dehydrogenase) (ASADH) (EC 1.2.1.11) (Aspartate-beta-semialdehyde dehydrogenase)	0.00189676	2.72199	1.08031	2.1145	2.1145
rplU	rplU	Cj0094	50S ribosomal protein L21	0.180528	0.743457	1.07976	2.11368	2.11368
tonB1	tonB1	Cj0181	TonB transport protein	0.009037	2.04398	1.07949	2.11328	2.11328
Cj1199	Cj1199	Cj1199	Putative iron/ascorbate-dependent oxidoreductase (EC 1.-.-.-)	0.000592547	3.22728	1.07926	2.11296	2.11296
atpD	atpD	Cj0107	ATP synthase subunit beta (EC 3.6.3.14) (ATP synthase F1 sector subunit beta) (F-ATPase subunit beta)	0.0318977	1.49624	1.07778	2.11079	2.11079
ffh	ffh	Cj0709	Signal recognition particle protein	0.000362675	3.44048	1.07423	2.1056	2.1056
Cj1255	Cj1255	Cj1255	Putative isomerase	0.244923	0.610971	1.07396	2.10521	2.10521
Cj0138	rimP	Cj0138	Ribosome maturation factor RimP	0.000911546	3.04022	1.06496	2.09211	2.09211
Cj0648	Cj0648	Cj0648	Putative membrane protein	0.017535	1.75609	1.06482	2.09191	2.09191
Cj0111	Cj0111	Cj0111	Putative periplasmic protein	0.00450464	2.34634	1.05876	2.08314	2.08314
Cj1002c	Cj1002c	Cj1002c	Putative phosphoglycerate/bisphosphoglycerate mutase (EC 3.1.3.-)	0.114867	0.939806	1.05403	2.07632	2.07632
htpG	htpG	Cj0518	Chaperone protein HtpG (Heat shock protein HtpG) (High temperature protein G)	0.108227	0.965665	1.05386	2.07608	2.07608
panC	panC	Cj0297c	Pantothenate synthetase (PS) (EC 6.3.2.1) (Pantoate--beta-alanine ligase) (Pantoate-activating enzyme)	0.00688226	2.16227	1.05278	2.07452	2.07452
Cj0957c	Cj0957c	Cj0957c	Putative uncharacterized protein	0.00854618	2.06823	1.05141	2.07256	2.07256
Cj0025c	Cj0025c	Cj0025c	Putative sodium:dicarboxylate family transmembrane symporter	0.00166847	2.77768	1.04975	2.07017	2.07017
rpmC	rpmC	Cj1699c	50S ribosomal protein L29	0.0229864	1.63853	1.04872	2.0687	2.0687
ribA	ribA	Cj1218c	Putative riboflavin synthase alpha chain (EC 2.5.1.9)	0.0506562	1.29537	1.04762	2.06712	2.06712
trmD	trmD	Cj0713	tRNA (guanine-N(1)-)-methyltransferase (EC 2.1.1.228) (M1G-methyltransferase) (tRNA [GM37] methyltransferase)	0.0829239	1.08132	1.03804	2.05343	2.05343
Cj0141c	Cj0141c	Cj0141c	Putative ABC transporter integral membrane protein	0.0617305	1.2095	1.03785	2.05316	2.05316
Cj0090	Cj0090	Cj0090	Putative lipoprotein	0.0181639	1.74079	1.03655	2.05131	2.05131
Cj0148c	Cj0148c	Cj0148c	UPF0102 protein Cj0148c	0.0988687	1.00494	1.03282	2.04602	2.04602
pldA	pldA	Cj1351	Phospholipase A (EC 3.1.1.32)	0.0149002	1.82681	1.02105	2.0294	2.0294
trxB	trxB	Cj0146c	Thioredoxin reductase (EC 1.8.1.9)	0.0852164	1.06948	1.01663	2.02319	2.02319
Cj1277c	Cj1277c	Cj1277c	Putative ABC transporter ATP-binding protein	0.0114546	1.94102	1.0155	2.0216	2.0216
Cj1227c	Cj1227c	Cj1227c	Putative two-component regulator	0.0988687	1.00494	1.01284	2.01788	2.01788
fliM	fliM	Cj0060c	Flagellar motor switch protein	0.0390551	1.40832	1.01073	2.01492	2.01492
Cj1035c	ate	Cj1035c	Putative arginyl-tRNA--protein transferase (Arginyltransferase) (R-transferase) (EC 2.3.2.8)	0.0213763	1.67007	1.01071	2.0149	2.0149
livK	livK	Cj1018c	Branched-chain amino-acid ABC transport system,periplasmic binding protein	0.00109972	2.95872	1.00688	2.00957	2.00957
modA	modA	Cj0303c	Putative molybdate-binding lipoprotein	0.00303642	2.51764	0.999546	1.99937	1.99937
Cj0238	Cj0238	Cj0238	Putative mechanosensitive ion channel family protein	0.000194349	3.71142	0.998371	1.99774	1.99774
Cj0126c	rlmH	Cj0126c	Ribosomal RNA large subunit methyltransferase H (EC 2.1.1.177) (23S rRNA (pseudouridine1915-N3)-methyltransferase) (23S rRNA m3Psi1915 methyltransferase) (rRNA (pseudouridine-N3-)-methyltransferase RlmH)	0.0111773	1.95166	0.998291	1.99763	1.99763
Cj0583	Cj0583	Cj0583	Putative uncharacterized protein	0.0757681	1.12051	0.997895	1.99708	1.99708
Cj0150c	Cj0150c	Cj0150c	Aminotransferase (EC 2.6.1.1)	0.00518671	2.28511	0.997017	1.99587	1.99587
mqo	mqo	Cj0393c	Probable malate:quinone oxidoreductase (EC 1.1.5.4) (MQO) (Malate dehydrogenase [quinone])	0.000321399	3.49296	-0.987215	0.504451	-1.98236
csrA	csrA	Cj1103	Carbon storage regulator homolog	0.0637109	1.19579	-0.988653	0.503948	-1.98433
Cj1053c	Cj1053c	Cj1053c	Putative integral membrane protein	0.0282623	1.54879	-0.990642	0.503254	-1.98707
Cj0075c	Cj0075c	Cj0075c	Putative oxidoreductase iron-sulfur subunit	0.0219064	1.65943	-0.995189	0.50167	-1.99334
Cj1090c	Cj1090c	Cj1090c	Putative lipoprotein	0.0714692	1.14588	-0.995486	0.501567	-1.99375
moeB	moeB	Cj1046	Putative molybdopterin biosynthesis protein	0.00168072	2.7745	-1.00364	0.49874	-2.00505
cheB	cheB	Cj0924c	Putative MCP protein-glutamate methylesterase (EC 3.1.1.61)	0.000583554	3.23392	-1.00451	0.498438	-2.00627
mobA	mobA	Cj1350	Molybdenum cofactor guanylyltransferase (MoCo guanylyltransferase) (EC 2.7.7.77) (GTP:molybdopterin guanylyltransferase) (Mo-MPT guanylyltransferase) (Molybdopterin guanylyltransferase) (Molybdopterin-guanine dinucleotide synthase) (MGD synthase)	0.030754	1.5121	-1.01419	0.495105	-2.01978
gltX	gltX1	Cj0845c	Glutamate--tRNA ligase 1 (EC 6.1.1.17) (Glutamyl-tRNA synthetase 1) (GluRS 1)	0.000172179	3.76402	-1.01508	0.4948	-2.02102
ackA	ackA	Cj0689	Acetate kinase (EC 2.7.2.1) (Acetokinase)	0.00113691	2.94427	-1.02098	0.49278	-2.0293
Cj1419c	Cj1419c	Cj1419c	Putative methyltransferase	0.000216445	3.66465	-1.02288	0.492134	-2.03197
fdhD	fdhD	Cj1508c	FdhD protein	0.00115193	2.93857	-1.02656	0.490878	-2.03717
hydA	hydA	Cj1267c	Ni/Fe-hydrogenase small chain (EC 1.12.5.1)	0.0288112	1.54044	-1.02763	0.490515	-2.03867
pyrE	pyrE	Cj0233c	Orotate phosphoribosyltransferase (OPRT) (OPRTase) (EC 2.4.2.10)	0.000833139	3.07928	-1.02892	0.490075	-2.0405
miaB	miaB	Cj0458c	(Dimethylallyl)adenosine tRNA methylthiotransferase MiaB (EC 2.-.-.-) (tRNA-i(6)A37 methylthiotransferase)	0.0321719	1.49252	-1.03059	0.489511	-2.04286
Cj1720	Cj1720	Cj1720	Putative uncharacterized protein	0.000294573	3.53081	-1.0308	0.489438	-2.04316
sucC	sucC	Cj0533	Succinyl-CoA ligase [ADP-forming] subunit beta (EC 6.2.1.5) (Succinyl-CoA synthetase subunit beta) (SCS-beta)	0.0566517	1.24679	-1.03108	0.489345	-2.04355
ndk	ndk	Cj0332c	Nucleoside diphosphate kinase (NDK) (NDP kinase) (EC 2.7.4.6) (Nucleoside-2-P kinase)	0.0240802	1.61834	-1.03161	0.489165	-2.0443
pebC	peb1C	Cj0922c	Probable ABC transporter ATP-binding protein PEB1C	0.00136596	2.86456	-1.03237	0.488908	-2.04537
nuoI	nuoI	Cj1571c	NADH-quinone oxidoreductase subunit I (EC 1.6.99.5) (NADH dehydrogenase I subunit I) (NDH-1 subunit I)	0.00194305	2.71152	-1.03341	0.488555	-2.04685
greA	greA	Cj0287c	Transcription elongation factor GreA (Transcript cleavage factor GreA)	0.00112077	2.95048	-1.03523	0.487938	-2.04944
Cj0430	Cj0430	Cj0430	Putative integral membrane protein	0.0988687	1.00494	-1.04391	0.485011	-2.06181
mdh	mdh	Cj0532	Probable malate dehydrogenase (EC 1.1.1.37)	0.0154739	1.8104	-1.04688	0.484014	-2.06605
Cj0418c	Cj0418c	Cj0418c	Putative uncharacterized protein	0.137518	0.86164	-1.05382	0.481691	-2.07602
Cj0311	rplY ctc	Cj0311	50S ribosomal protein L25 (General stress protein CTC)	0.0101427	1.99385	-1.05977	0.479709	-2.0846
Cj0412	Cj0412	Cj0412	Putative ATP/GTP binding protein	0.0244397	1.6119	-1.06108	0.479272	-2.0865
hydD	hydD	Cj1264c	Putative hydrogenase maturation protease	0.139488	0.855464	-1.06758	0.477118	-2.09592
nusB	nusB	Cj0382c	N utilization substance protein B homolog (Protein NusB)	0.00104644	2.98029	-1.07456	0.474815	-2.10608
flgA	flgA	Cj0769c	Putative flagellar protein FlgA	0.00680652	2.16708	-1.07595	0.474359	-2.10811
cstIII	cstIII	Cj1140	Alpha-2,3 sialyltransferase	0.0335787	1.47394	-1.08041	0.472893	-2.11464
Cj0979c	Cj0979c	Cj0979c	Putative secreted nuclease (EC 3.1.31.1)	0.0282209	1.54943	-1.08091	0.47273	-2.11537
Cj0074c	Cj0074c	Cj0074c	Putative iron-sulfur protein	0.0175622	1.75542	-1.08481	0.471454	-2.1211
rpsU	rpsU	Cj0370	30S ribosomal protein S21	0.00173279	2.76125	-1.08544	0.471247	-2.12203
recR	recR	Cj1263	Recombination protein RecR	0.0804842	1.09429	-1.09168	0.469213	-2.13123
Cj0805	Cj0805	Cj0805	Putative zinc protease	0.000176005	3.75447	-1.09487	0.46818	-2.13593
gltA	gltA	Cj1682c	Citrate synthase	0.0839187	1.07614	-1.09982	0.466575	-2.14328
Cj0842	Cj0842	Cj0842	Putative lipoprotein	0.0638308	1.19497	-1.09998	0.466524	-2.14351
Cj0672	Cj0672	Cj0672	Putative periplasmic protein	0.216622	0.664297	-1.10029	0.466422	-2.14398
Cj0385c	Cj0385c	Cj0385c	Putative integral membrane protein	0.00112446	2.94905	-1.10358	0.465361	-2.14887
dsbB	dsbB	Cj0865	Putative protein-disulfide oxidoreductase	0.0354983	1.44979	-1.11099	0.462976	-2.15994
Cj0447	Cj0447	Cj0447	Putative NUDIX hydrolase family protein	0.0418565	1.37824	-1.11301	0.462328	-2.16297
ciaB	ciaB	Cj0914c	CiaB protein	0.000312909	3.50458	-1.11336	0.462217	-2.16349
Cj0890c	Cj0890c	Cj0890c	Putative sensory transduction transcriptional regulator	0.00195836	2.70811	-1.11427	0.461925	-2.16486
Cj0352	Cj0352	Cj0352	Putative transmembrane protein	0.00106908	2.97099	-1.11803	0.460724	-2.1705
thiG	thiG	Cj1045c	Thiazole synthase (EC 2.8.1.10)	0.00110221	2.95774	-1.12034	0.459986	-2.17398
Cj0142c	Cj0142c	Cj0142c	Putative ABC transporter ATP-binding protein	0.0398489	1.39958	-1.12191	0.459486	-2.17635
galU	galU	Cj1536c	UTP--glucose-1-phosphate uridylyltransferase (EC 2.7.7.9)	0.00157267	2.80336	-1.12235	0.459346	-2.17701
Cj0119	Cj0119	Cj0119	Putative hydrolase	0.00931102	2.031	-1.12578	0.458254	-2.1822
Cj0124c	Cj0124c	Cj0124c	Putative membrane protein	0.0024792	2.60569	-1.12737	0.457749	-2.1846
Cj1456c	Cj1456c	Cj1456c	Putative periplasmic protein	0.0398236	1.39986	-1.12948	0.457082	-2.18779
aspB	aspB	Cj0762c	Aspartate aminotransferase (EC 2.6.1.1)	0.000168175	3.77424	-1.13406	0.455631	-2.19476
Cj1158c	Cj1158c	Cj1158c	Small hydrophobic protein	0.024186	1.61644	-1.13713	0.454664	-2.19943
folK	folK	Cj0065c	2-amino-4-hydroxy-6-hydroxymethyldihydropteridine pyrophosphokinase (EC 2.7.6.3) (6-hydroxymethyl-7,8-dihydropterin pyrophosphokinase) (PPPK) (7,8-dihydro-6-hydroxymethylpterin-pyrophosphokinase) (HPPK)	0.00198353	2.70256	-1.14633	0.451774	-2.21349
Cj1216c	Cj1216c	Cj1216c	Putative uncharacterized protein	0.127722	0.893736	-1.14678	0.451634	-2.21418
lysS	lysS	Cj0401	Lysine--tRNA ligase (EC 6.1.1.6) (Lysyl-tRNA synthetase) (LysRS)	0.000632522	3.19892	-1.14911	0.450903	-2.21777
Cj1028c	Cj1028c	Cj1028c	Putative purine/pyrimidine phosphoribosyltransferase	0.0249597	1.60276	-1.15243	0.449867	-2.22288
Cj0559	Cj0559	Cj0559	Putative pyridine nucleotide-disulphide oxidoreductase	0.00181668	2.74072	-1.15464	0.449178	-2.22629
Cj0883c	Cj0883c	Cj0883c	Putative transcriptional regulator	0.00572691	2.24208	-1.16073	0.447287	-2.2357
Cj0369c	Cj0369c	Cj0369c	Putative ferredoxin domain-containing integral membrane protein	0.00648476	2.18811	-1.1782	0.441904	-2.26294
frdA	frdA	Cj0409	Fumarate reductase flavoprotein subunit (EC 1.3.99.1)	0.0194462	1.71116	-1.17998	0.441358	-2.26573
Cj0236c	Cj0236c	Cj0236c	Uncharacterized protein Cj0236c	0.00261643	2.58229	-1.18113	0.441006	-2.26754
trxA	trxA	Cj0147c	Thioredoxin	0.000608804	3.21552	-1.19813	0.435841	-2.29442
rplS	rplS	Cj0714	50S ribosomal protein L19	0.0010215	2.99076	-1.19926	0.435499	-2.29622
Cj1505c	Cj1505c	Cj1505c	Putative two-component response regulator (SirA-like protein)	0.00635703	2.19675	-1.19961	0.435393	-2.29677
Cj0682	Cj0682	Cj0682	Putative uncharacterized protein	0.0126514	1.89786	-1.20054	0.435112	-2.29826
pgi	pgi	Cj1535c	Probable glucose-6-phosphate isomerase (GPI) (EC 5.3.1.9) (Phosphoglucose isomerase) (PGI) (Phosphohexose isomerase) (PHI)	0.000789242	3.10279	-1.2046	0.43389	-2.30473
Cj1665	Cj1665	Cj1665	Putative lipoprotein thiredoxin	0.00457059	2.34003	-1.21378	0.431136	-2.31945
Cj0963	Cj0963	Cj0963	Putative uncharacterized protein	0.0174093	1.75922	-1.21629	0.430388	-2.32348
fliQ	fliQ	Cj1675	Flagellar biosynthetic protein	0.00561961	2.25029	-1.22477	0.427866	-2.33718
Cj0920c	Cj0920c	Cj0920c	Putative ABC-type amino-acid transporter permease protein	0.00232383	2.6338	-1.22953	0.426456	-2.34491
hemB	hemB	Cj0995c	Delta-aminolevulinic acid dehydratase (EC 4.2.1.24)	0.00457059	2.34003	-1.23169	0.425818	-2.34842
hddC	Cj1431c	Cj1431c	Capsular polysaccharide heptosyltransferase	0.0127638	1.89402	-1.23746	0.42412	-2.35782
Cj1361c	Cj1361c	Cj1361c	Putative uncharacterized protein	0.00168072	2.7745	-1.23908	0.423644	-2.36047
napD	napD	Cj0785	NapD protein homolog	0.000823285	3.08445	-1.24334	0.422395	-2.36745
dctA	dctA	Cj1192	Putative C4-dicarboxylate transport protein	0.00117077	2.93153	-1.24729	0.42124	-2.37395
Cj1721c	Cj1721c	Cj1721c	Putative outer membrane protein	0.000354653	3.4502	-1.24757	0.421156	-2.37442
Cj1575c	Cj1575c	Cj1575c	Putative uncharacterized protein	0.0014595	2.8358	-1.24988	0.420482	-2.37822
atpG	atpG	Cj0106	ATP synthase gamma chain (ATP synthase F1 sector gamma subunit) (F-ATPase gamma subunit)	0.0164227	1.78456	-1.25454	0.419127	-2.38591
tyrS	tyrS	Cj1271c	Tyrosine--tRNA ligase (EC 6.1.1.1) (Tyrosyl-tRNA synthetase) (TyrRS)	0.000184659	3.73363	-1.25465	0.419096	-2.38609
Cj1544c	Cj1544c	Cj1544c	Putative integral membrane protein	0.00401129	2.39672	-1.25542	0.418872	-2.38737
Cj0229	Cj0229	Cj0229	Putative acetyltransferase	0.00374787	2.42622	-1.25612	0.418668	-2.38853
thiJ	thiJ	Cj0899c	4-methyl-5(Beta-hydroxyethyl)-thiazole monophosphate synthesis protein	0.00562386	2.24997	-1.26035	0.417443	-2.39554
Cj0770c	Cj0770c	Cj0770c	Putative NLPA family lipoprotein	0.000779999	3.10791	-1.26239	0.416852	-2.39893
Cj0457c	Cj0457c	Cj0457c	Putative lipoprotein	0.00166847	2.77768	-1.26517	0.41605	-2.40356
napG	napG	Cj0781	Putative ferredoxin	0.0017892	2.74734	-1.26725	0.415451	-2.40703
Cj0605	Cj0605	Cj0605	Putative amidohydrolase	0.00134893	2.87001	-1.26787	0.415273	-2.40806
gatB	gatB	Cj1197c	Aspartyl/glutamyl-tRNA(Asn/Gln) amidotransferase subunit B (Asp/Glu-ADT subunit B) (EC 6.3.5.-)	0.0107971	1.96669	-1.27072	0.414452	-2.41283
Cj1493c	Cj1493c	Cj1493c	Putative integral membrane protein	0.00502786	2.29862	-1.27091	0.414399	-2.41313
dapA	Cj0806	Cj0806	4-hydroxy-tetrahydrodipicolinate synthase (HTPA synthase) (EC 4.3.3.7)	0.000164357	3.78421	-1.27821	0.412306	-2.42538
Cj0965c	Cj0965c	Cj0965c	Putative acyl-CoA thioester hydrolase (EC 3.1.2.-)	0.0339423	1.46926	-1.28189	0.411255	-2.43158
Cj1405	rsfS	Cj1405	Ribosomal silencing factor RsfS	0.00062754	3.20236	-1.29253	0.408234	-2.44958
Cj1367c	Cj1367c	Cj1367c	Putative nucleotidyltransferase	0.000168175	3.77424	-1.29296	0.408112	-2.45031
Cj0045c	fedA	Cj0045c	Putative iron-binding protein	0.00117077	2.93153	-1.29421	0.407761	-2.45242
Cj0014c	Cj0014c	Cj0014c	Putative integral membrane protein	0.00939422	2.02714	-1.29472	0.407616	-2.45329
Cj0829c	Cj0829c	Cj0829c	Putative CoA binding domain containing protein	0.0840563	1.07543	-1.29731	0.406885	-2.4577
Cj0980	Cj0980	Cj0980	Putative peptidase	0.000164357	3.78421	-1.29965	0.406225	-2.46169
ksgA	rsmA	Cj1711c	Ribosomal RNA small subunit methyltransferase A (EC 2.1.1.182) (16S rRNA (adenine(1518)-N(6)/adenine(1519)-N(6))-dimethyltransferase) (16S rRNA dimethyladenosine transferase) (16S rRNA dimethylase) (S-adenosylmethionine-6-N', N'-adenosyl(rRNA) dimethyltransferase)	0.0145044	1.8385	-1.30553	0.404571	-2.47175
napL	Cj0784	Cj0784	Putative periplasmic protein	0.00548202	2.26106	-1.30582	0.404491	-2.47225
ileS	ileS	Cj1061c	Isoleucine--tRNA ligase (EC 6.1.1.5) (Isoleucyl-tRNA synthetase) (IleRS)	0.0249166	1.60351	-1.31269	0.40257	-2.48404
peb2	peb2	Cj0778	Major antigenic peptide PEB2	6.53e-05	4.18509	-1.31373	0.402279	-2.48584
pckA	pckA	Cj0932c	Phosphoenolpyruvate carboxykinase [ATP] (PEP carboxykinase) (PEPCK) (EC 4.1.1.49) (Phosphoenolpyruvate carboxylase)	0.00484006	2.31515	-1.3138	0.402261	-2.48595
gatA	gatA	Cj1059c	Glutamyl-tRNA(Gln) amidotransferase subunit A (Glu-ADT subunit A) (EC 6.3.5.-)	0.0305093	1.51557	-1.31503	0.401916	-2.48808
Cj1483c	Cj1483c	Cj1483c	Putative lipoprotein	0.000827808	3.08207	-1.31705	0.401355	-2.49156
rpmH	rpmH	Cj0961c	50S ribosomal protein L34	0.00194733	2.71056	-1.32151	0.400115	-2.49928
hslV	hslV	Cj0663c	ATP-dependent protease subunit HslV (EC 3.4.25.2)	0.000479189	3.31949	-1.32294	0.39972	-2.50175
Cj0592c	Cj0592c	Cj0592c	Putative periplasmic protein	0.00114231	2.94222	-1.32387	0.399462	-2.50337
Cj0163c	Cj0163c	Cj0163c	Putative uncharacterized protein	0.00159965	2.79597	-1.32402	0.39942	-2.50363
Cj0977	Cj0977	Cj0977	Putative uncharacterized protein	0.000310382	3.5081	-1.33738	0.395738	-2.52693
tatB	tatB	Cj0579c	Sec-independent protein translocase protein TatB	0.0563638	1.249	-1.33779	0.395626	-2.52764
Cj1056c	Cj1056c	Cj1056c	Putative carbon-nitrogen hydrolase family protein	0.00770603	2.11317	-1.33805	0.395556	-2.52809
Cj0834c	Cj0834c	Cj0834c	Ankyrin repeat-containing putative periplasmic protein	6.69e-05	4.17457	-1.34115	0.394707	-2.53353
glnA	glnA	Cj0699c	Glutamine synthetase (EC 6.3.1.2)	0.00150148	2.82348	-1.35	0.392293	-2.54912
apt	apt	Cj0927	Adenine phosphoribosyltransferase (APRT) (EC 2.4.2.7)	0.000405407	3.39211	-1.35158	0.391862	-2.55192
Cj1608	Cj1608	Cj1608	Putative two-component regulator	0.000742859	3.12909	-1.35313	0.391442	-2.55466
fdhA	fdhA	Cj1511c	Putative formate dehydrogenase large subunit (Selenocysteine containing) (EC 1.2.1.2)	0.0123075	1.90983	-1.35353	0.391332	-2.55537
Cj0019c	docB	Cj0019c	Putative MCP-domain signal transduction protein	0.000935103	3.02914	-1.35562	0.390768	-2.55906
proC	proC	Cj1076	Pyrroline-5-carboxylate reductase (EC 1.5.1.2)	0.000815857	3.08839	-1.36148	0.389182	-2.56949
sdaA	sdaA	Cj1624c	L-serine dehydratase (EC 4.3.1.17)	0.00579581	2.23689	-1.36948	0.38703	-2.58378
neuB1	neuB1	Cj1141	Sialic acid synthase (N-acetylneuraminic acid synthetase) (EC 4.1.3.-)	0.00627851	2.20214	-1.37201	0.386353	-2.58831
Cj0395c	Cj0395c	Cj0395c	Putative uncharacterized protein	0.0249166	1.60351	-1.37278	0.386147	-2.58969
Cj0403	Cj0403	Cj0403	Putative uncharacterized protein	0.00356404	2.44806	-1.37487	0.385589	-2.59344
motA	motA	Cj0337c	Putative flagellar motor proton channel	0.0010215	2.99076	-1.38104	0.383943	-2.60455
purD	purD	Cj1250	Phosphoribosylamine--glycine ligase (EC 6.3.4.13) (GARS) (Glycinamide ribonucleotide synthetase) (Phosphoribosylglycinamide synthetase)	0.00212563	2.67251	-1.38706	0.382344	-2.61545
nuoC	nuoC	Cj1577c	NADH-quinone oxidoreductase (EC 1.6.99.5)	0.000545979	3.26282	-1.39232	0.380952	-2.625
sdhB	sdhB	Cj0438	Putative succinate dehydrogenase iron-sulfur protein (EC 1.3.5.1)	0.000609552	3.21499	-1.40301	0.37814	-2.64452
Cj1021c	Cj1021c	Cj1021c	Putative periplasmic protein	0.00253783	2.59554	-1.40437	0.377784	-2.64702
pycB	pycB	Cj0933c	Putative pyruvate carboxylase B subunit (EC 6.4.1.1)	0.000211292	3.67512	-1.4073	0.377018	-2.6524
Cj0399	Cj0399	Cj0399	Colicin V production protein homolog	0.000576677	3.23907	-1.41478	0.375066	-2.66619
napH	napH	Cj0782	Putative ferredoxin	6.16e-05	4.21042	-1.42064	0.373546	-2.67705
Cj0681	Cj0681	Cj0681	Putative uncharacterized protein	0.00206776	2.6845	-1.42373	0.372746	-2.68279
pyrD	pyrD	Cj0804	Dihydroorotate dehydrogenase (EC 1.3.3.1)	0.000608804	3.21552	-1.42862	0.371487	-2.69188
Cj1208	Cj1208	Cj1208	Putative 5-formyltetrahydrofolate cyclo-ligase family protein (EC 6.3.3.2)	0.00146268	2.83485	-1.43198	0.370621	-2.69817
ppa	ppa	Cj0638c	Inorganic pyrophosphatase (EC 3.6.1.1) (Pyrophosphate phospho-hydrolase) (PPase)	2.53e-05	4.59688	-1.43358	0.370211	-2.70116
Cj0069	Cj0069	Cj0069	Putative uncharacterized protein	0.000814431	3.08915	-1.43761	0.369178	-2.70872
Cj0414	Cj0414	Cj0414	Putative oxidoreductase subunit	0.000542554	3.26556	-1.44348	0.367679	-2.71977
Cj1435c	Cj1435c	Cj1435c	Putative phosphatase	0.000179796	3.74522	-1.45618	0.364457	-2.74381
Cj1674	Cj1674	Cj1674	Putative uncharacterized protein	0.00317914	2.49769	-1.45719	0.364202	-2.74573
Cj0404	Cj0404	Cj0404	Putative transmembrane protein	0.0010734	2.96924	-1.46714	0.361698	-2.76473
tpx	tpx	Cj0779	Probable thiol peroxidase (EC 1.11.1.-)	0.0036361	2.43936	-1.46804	0.361474	-2.76645
Cj1289	Cj1289	Cj1289	Possible periplasmic protein	0.00377775	2.42277	-1.46914	0.361199	-2.76856
Cj1513c	Cj1513c	Cj1513c	Possible periplasmic protein	0.00282408	2.54912	-1.47151	0.360604	-2.77313
Cj1063	Cj1063	Cj1063	Putative acetyltransferase	0.00872704	2.05913	-1.47259	0.360335	-2.7752
Cj1547	Cj1547	Cj1547	Blc protein homolog	0.0127638	1.89402	-1.47736	0.359146	-2.78439
fur	fur	Cj0400	Ferric uptake regulation protein (Ferric uptake regulator)	0.000356489	3.44795	-1.48411	0.357468	-2.79745
dcuA	dcuA	Cj0088	Anaerobic C4-dicarboxylate transporter	0.00107954	2.96676	-1.50034	0.35347	-2.82909
Cj1416c	Cj1416c	Cj1416c	Putative sugar nucleotidyltransferase	0.0102664	1.98858	-1.50053	0.353423	-2.82947
cysC	cysC	Cj1415c	Putative adenylylsulfate kinase (EC 2.7.1.25)	0.0241896	1.61637	-1.50208	0.353045	-2.8325
Cj0253	Cj0253	Cj0253	Uncharacterized protein Cj0253	0.000649089	3.1877	-1.51147	0.350753	-2.85101
Cj1475c	ctsR	Cj1475c	Putative uncharacterized protein ctsR	0.0200036	1.69889	-1.51478	0.34995	-2.85755
Cj0771c	Cj0771c	Cj0771c	Putative NLPA family lipoprotein	0.000437929	3.3586	-1.51512	0.349867	-2.85823
icd	icd	Cj0531	Isocitrate dehydrogenase (EC 1.1.1.42)	0.0036361	2.43936	-1.52065	0.348528	-2.86921
Cj1412c	Cj1412c	Cj1412c	Putative integral membrane protein	4.46e-05	4.35067	-1.5312	0.345989	-2.89026
Cj1074c	Cj1074c	Cj1074c	Putative lipoprotein	0.000115524	3.93733	-1.53236	0.345712	-2.89258
cetZ	cetZ	Cj1110c	Putative MCP-type signal transduction protein	0.0566985	1.24643	-1.53484	0.345119	-2.89755
flgH	flgH	Cj0687c	Flagellar L-ring protein (Basal body L-ring protein)	3.97e-05	4.40121	-1.54037	0.343798	-2.90869
glyA	glyA	Cj0402	Serine hydroxymethyltransferase (SHMT) (Serine methylase) (EC 2.1.2.1)	5.66e-05	4.24718	-1.54831	0.341911	-2.92474
Cj1380	Cj1380	Cj1380	Putative periplasmic protein	5.09e-05	4.29328	-1.553	0.340799	-2.93428
Cj0396c	Cj0396c	Cj0396c	Putative lipoprotein	0.000522233	3.28214	-1.55496	0.340338	-2.93825
Cj1514c	Cj1514c	Cj1514c	Putative uncharacterized protein	0.0313636	1.50357	-1.55829	0.339554	-2.94504
Cj0998c	Cj0998c	Cj0998c	Putative periplasmic protein	0.000309638	3.50915	-1.55959	0.339247	-2.9477
Cj1506c	Cj1506c	Cj1506c	Putative MCP-type signal transduction protein	0.000113887	3.94353	-1.56	0.339151	-2.94854
mrsA	mrsA	Cj0637c	Peptide methionine sulfoxide reductase MsrA (Protein-methionine-S-oxide reductase) (EC 1.8.4.11) (Peptide-methionine (S)-S-oxide reductase) (Peptide Met(O) reductase)	0.0046357	2.33388	-1.56022	0.339099	-2.94899
cetC	cetC	Cj1191c	Putative PAS domain containing signal-transduction sensor protein	0.000197667	3.70407	-1.56027	0.339088	-2.94909
flgC	flgC	Cj0527c	Flagellar basal-body rod protein	0.00100634	2.99726	-1.57422	0.335824	-2.97775
dba	dba	Cj0018c	Disulphide bond formation protein	0.000198448	3.70235	-1.59334	0.331403	-3.01748
Cj1086c	Cj1086c	Cj1086c	Putative uncharacterized protein	3.46e-05	4.46092	-1.5984	0.330243	-3.02807
Cj1495c	Cj1495c	Cj1495c	Putative uncharacterized protein	0.00115193	2.93857	-1.59898	0.330111	-3.02928
fumC	fumC	Cj1364c	Fumarate hydratase class II (Fumarase C) (EC 4.2.1.2)	0.028501	1.54514	-1.60058	0.329743	-3.03266
rpoZ	rpoZ	Cj1273	DNA-directed RNA polymerase subunit omega (RNAP omega subunit) (EC 2.7.7.6) (RNA polymerase omega subunit) (Transcriptase subunit omega)	0.0119473	1.92273	-1.60265	0.329273	-3.037
Cj0903c	Cj0903c	Cj0903c	Putative amino-acid transport protein	0.00525254	2.27963	-1.61648	0.326129	-3.06627
ilvI	ilvI	Cj0574	Acetolactate synthase large subunit (EC 2.2.1.6)	8.01e-05	4.09637	-1.62008	0.325317	-3.07392
sdhC	sdhC	Cj0439	Putative succinate dehydrogenase subunit C (EC 1.3.99.1)	6.96e-05	4.15739	-1.62266	0.324736	-3.07942
racS	Cj1262	Cj1262	Two-component sensor (Histidine kinase)	0.000592592	3.22724	-1.62398	0.32444	-3.08224
Cj1438c	Cj1438c	Cj1438c	Putative sugar transferase	0.0110505	1.95662	-1.63279	0.322465	-3.10111
Cj0721c	Cj0721c	Cj0721c	Putative integral membrane protein. Functional classification-Membranes, lipoproteins and porins	0.0204685	1.68891	-1.63661	0.321612	-3.10933
Cj1485c	Cj1485c	Cj1485c	Putative periplasmic protein	0.054392	1.26447	-1.64404	0.319959	-3.1254
Cj1432c	Cj1432c	Cj1432c	Putative sugar transferase	0.00374787	2.42622	-1.64822	0.319034	-3.13446
Cj0928	Cj0928	Cj0928	Putative integral membrane protein (DedA family)	2.75e-05	4.56067	-1.65041	0.31855	-3.13923
pta	pta	Cj0688	Putative phosphate acetyltransferase (EC 2.3.1.8)	0.000153538	3.81378	-1.65562	0.317401	-3.15058
Cj1224	Cj1224	Cj1224	Putative iron-binding protein	0.00411569	2.38556	-1.67134	0.313961	-3.18511
Cj0143c	Cj0143c	Cj0143c	Putative periplasmic solute binding protein for ABC transport system	0.00788685	2.1031	-1.67188	0.313845	-3.18629
Cj1436c	Cj1436c	Cj1436c	Aminotransferase	0.000231916	3.63467	-1.68079	0.311911	-3.20604
Cj1136	Cj1136	Cj1136	Putative glycosyltransferase	0.024504	1.61076	-1.68141	0.311779	-3.2074
Cj0859c	fspA	Cj0859c	Putative uncharacterized protein	0.00329912	2.4816	-1.68152	0.311754	-3.20766
cheW	cheW	Cj0283c	Chemotaxis protein	0.000113483	3.94507	-1.68263	0.311515	-3.21012
Cj0323	Cj0323	Cj0323	Putative uncharacterized protein	0.00492801	2.30733	-1.69484	0.30889	-3.2374
Cj1556	Cj1556	Cj1556	Putative transcriptional regulator	0.0437998	1.35853	-1.69916	0.307965	-3.24712
Cj0496	Cj0496	Cj0496	Putative uncharacterized protein	0.00831259	2.08026	-1.70093	0.307588	-3.2511
Cj0357c	plsY	Cj0357c	Glycerol-3-phosphate acyltransferase (Acyl-PO4 G3P acyltransferase) (Acyl-phosphate--glycerol-3-phosphate acyltransferase) (G3P acyltransferase) (GPAT) (EC 2.3.1.n3) (Lysophosphatidic acid synthase) (LPA synthase)	0.000232945	3.63275	-1.70377	0.306983	-3.25751
lolA	lolA	Cj0943	Outer-membrane lipoprotein carrier protein	0.000281749	3.55014	-1.70962	0.305741	-3.27074
fdxA	fdxA	Cj0333c	Ferredoxin	0.000505252	3.29649	-1.7131	0.305004	-3.27865
Cj0910	Cj0910	Cj0910	Putative periplasmic protein	0.00219956	2.65766	-1.72109	0.30332	-3.29685
Cj1194	Cj1194	Cj1194	Possible phosphate permease	6.32e-05	4.19928	-1.73055	0.301336	-3.31855
rimM	rimM	Cj0712	Ribosome maturation factor RimM	0.00101197	2.99483	-1.73638	0.300122	-3.33197
Cj1365c	Cj1365c	Cj1365c	Putative secreted serine protease (EC 3.4.21.-)	0.000395557	3.40279	-1.73999	0.299371	-3.34033
Cj0131	Cj0131	Cj0131	Putative peptidase M23 family protein	1.44e-05	4.84164	-1.74707	0.297907	-3.35675
fliL	fliL	Cj1408	Putative flagellar protein	0.000128254	3.89193	-1.74939	0.297428	-3.36216
rfbC	rfbC	Cj1430c	Putative dTDP-4-dehydrorhamnose 3,5-epimerase (EC 5.1.3.13)	0.000211292	3.67512	-1.766	0.294023	-3.4011
flgB	flgB	Cj0528c	Flagellar basal body rod protein FlgB	5.05e-05	4.29671	-1.77171	0.292862	-3.41458
Cj1178c	Cj1178c	Cj1178c	Highly acidic protein	0.000684313	3.16475	-1.78483	0.29021	-3.44578
Cj1370	Cj1370	Cj1370	Putative nucleotide phosphoribosyltransferase	0.00374321	2.42676	-1.79125	0.288921	-3.46116
cbpA	cbpA	Cj1229	Putative curved-DNA binding protein	0.000160351	3.79493	-1.79538	0.288096	-3.47106
fldA	fldA	Cj1382c	Flavodoxin	0.000312909	3.50458	-1.80055	0.287065	-3.48354
Cj1492c	Cj1492c	Cj1492c	Putative two-component sensor	6.23e-05	4.20551	-1.80183	0.28681	-3.48663
Cj0114	Cj0114	Cj0114	Putative periplasmic protein	0.00512114	2.29063	-1.806	0.285983	-3.49671
cheY	cheY	Cj1118c	Chemotaxis protein CheY homolog	0.00288392	2.54002	-1.81174	0.284847	-3.51066
aroE	aroE	Cj0405	Shikimate dehydrogenase (EC 1.1.1.25)	5.09e-05	4.29328	-1.82701	0.281849	-3.548
Cj0153c	Cj0153c	Cj0153c	Putative rRNA methylase	0.000292526	3.53384	-1.83753	0.2798	-3.57398
hemL	hemL	Cj0853	Glutamate-1-semialdehyde 2,1-aminomutase (GSA) (EC 5.4.3.8) (Glutamate-1-semialdehyde aminotransferase) (GSA-AT)	1.5e-05	4.82391	-1.85599	0.276244	-3.61999
gapA	gapA	Cj1403c	Glyceraldehyde 3-phosphate dehydrogenase	0.000935103	3.02914	-1.86181	0.275131	-3.63463
frdC	frdC	Cj0408	Fumarate reductase cytochrome B subunit	0.00116226	2.9347	-1.87329	0.272951	-3.66366
Cj0020c	Cj0020c	Cj0020c	Cytochrome C551 peroxidase (EC 1.11.1.5)	6.62e-05	4.17914	-1.8796	0.271759	-3.67973
Cj1034c	fedC	Cj1034c	Putative DnaJ-like protein	6.96e-05	4.15739	-1.886	0.270556	-3.69609
Cj1555c	Cj1555c	Cj1555c	Putative uncharacterized protein	0.000265032	3.5767	-1.89322	0.269206	-3.71462
corA	corA	Cj0726c	Magnesium transport protein CorA	0.000164357	3.78421	-1.8943	0.269005	-3.71741
Cj0553	Cj0553	Cj0553	Putative integral membrane protein	6.23e-05	4.20551	-1.89721	0.268462	-3.72492
Cj1160c	Cj1160c	Cj1160c	Putative membrane protein	0.0194381	1.71135	-1.90365	0.267267	-3.74158
hydC	hydC	Cj1265c	Ni/Fe-hydrogenase B-type cytochrome subunit	0.000479189	3.31949	-1.90565	0.266896	-3.74678
kpsE	kpsE	Cj1445c	Capsule polysaccharide export system inner membrane protein	6.68e-05	4.17522	-1.91435	0.265291	-3.76944
Cj1301	Cj1301	Cj1301	Putative uncharacterized protein	0.00636055	2.19651	-1.92395	0.263533	-3.7946
purS	purS	Cj0513	Phosphoribosylformylglycinamidine (FGAM) synthase	0.000405407	3.39211	-1.929	0.262611	-3.80791
cmeR	cmeR	Cj0368c	Transcriptional regulator CmeR	0.0417529	1.37931	-1.93306	0.261873	-3.81864
Cj0776c	Cj0776c	Cj0776c	Putative periplasmic protein	6.68e-05	4.17522	-1.93745	0.261078	-3.83028
Cj1666c	Cj1666c	Cj1666c	Putative periplasmic protein	0.000265421	3.57606	-1.9385	0.260887	-3.83307
Cj0264c	Cj0264c	Cj0264c	Molybdopterin containing oxidoreductase	0.004925	2.30759	-1.95395	0.258108	-3.87434
rnhB	rnhB	Cj0010c	Ribonuclease HII (RNase HII) (EC 3.1.26.4)	3.75e-05	4.42597	-1.97575	0.254237	-3.93333
cheR	cheR	Cj0923c	Chemotaxis protein methyltransferase (EC 2.1.1.80)	6.68e-05	4.17522	-1.99342	0.251144	-3.98179
Cj0021c	Cj0021c	Cj0021c	Putative fumarylacetoacetate (FAA) hydrolase family protein	6.62e-05	4.17914	-1.99397	0.251047	-3.98332
nssR	nssR	Cj0466	Transcriptional regulator	0.00501707	2.29955	-1.99541	0.250797	-3.98729
Cj1300	Cj1300	Cj1300	Putative SAM domain containing methyltransferase	0.00049133	3.30863	-2.01472	0.247463	-4.04101
napB	napB	Cj0783	Periplasmic nitrate reductase, electron transfer subunit (Diheme cytochrome c NapB)	1.94e-05	4.7122	-2.02767	0.24525	-4.07747
Cj0440c	Cj0440c	Cj0440c	Putative transcriptional regulator	0.00343699	2.46382	-2.02813	0.245173	-4.07875
Cj0550	Cj0550	Cj0550	Putative uncharacterized protein	0.00127862	2.89326	-2.0331	0.244329	-4.09285
Cj0073c	Cj0073c	Cj0073c	Putative uncharacterized protein	5.42e-05	4.266	-2.0337	0.244228	-4.09454
Cj1564	Cj1564	Cj1564	Putative methyl-accepting chemotaxis signal transduction protein	5.99e-05	4.22257	-2.03758	0.243572	-4.10557
Cj1627c	Cj1627c	Cj1627c	Putative uncharacterized protein	3.22e-05	4.49214	-2.04537	0.24226	-4.1278
acpS	acpS	Cj1409	Holo-[acyl-carrier-protein] synthase (Holo-ACP synthase) (EC 2.7.8.7) (4'-phosphopantetheinyl transferase AcpS)	0.00176931	2.7522	-2.05144	0.241244	-4.14519
Cj0122	Cj0122	Cj0122	Putative uncharacterized protein	0.000855427	3.06782	-2.05245	0.241075	-4.14809
Cj1087c	Cj1087c	Cj1087c	Putative peptidase	2.17e-05	4.66354	-2.05286	0.241006	-4.14928
Cj1162c	Cj1162c	Cj1162c	Putative heavy-metal-associated domain protein	0.000338352	3.47063	-2.06029	0.239768	-4.1707
Cj0581	rppH nudH	Cj0581	RNA pyrophosphohydrolase (EC 3.6.1.-) ((Di)nucleoside polyphosphate hydrolase)	7.49e-05	4.12552	-2.06171	0.239532	-4.17482
Cj1057c	Cj1057c	Cj1057c	Putative coiled-coil protein	0.0277382	1.55692	-2.06262	0.23938	-4.17745
aat	aat	Cj1109	Leucyl/phenylalanyl-tRNA--protein transferase (EC 2.3.2.6) (L/F-transferase) (Leucyltransferase) (Phenyalanyltransferase)	0.000105937	3.97495	-2.07395	0.237509	-4.21037
Cj0539	Cj0539	Cj0539	Putative uncharacterized protein	0.000827808	3.08207	-2.09394	0.23424	-4.26913
Cj0030	Cj0030	Cj0030	Putative uncharacterized protein	0.000451024	3.3458	-2.13615	0.227486	-4.39588
Cj0425	Cj0425	Cj0425	Putative periplasmic protein	0.0232036	1.63444	-2.14114	0.2267	-4.41111
acpP	acpP	Cj0441	Acyl carrier protein (ACP)	1.78e-05	4.74958	-2.1508	0.225188	-4.44073
Cj1574c	Cj1574c	Cj1574c	Putative uncharacterized protein	0.000113887	3.94353	-2.1635	0.223214	-4.48
Cj0864	Cj0864	Cj0864	Putative periplasmic protein	4.9e-05	4.3098	-2.17342	0.221684	-4.51092
Cj0421c	Cj0421c	Cj0421c	Putative integral membrane protein	0.000109947	3.95882	-2.18852	0.219377	-4.55836
Cj0355c	Cj0355c	Cj0355c	Two-component regulator	8.27e-06	5.08249	-2.19195	0.218855	-4.56923
Cj0554	Cj0554	Cj0554	Putative uncharacterized protein	0.00112077	2.95048	-2.1952	0.218364	-4.57952
Cj0427	Cj0427	Cj0427	Putative uncharacterized protein	0.000115156	3.93871	-2.19555	0.218309	-4.58065
hspR	hspR	Cj1230	Heat shock transcriptional regulator	0.000158257	3.80064	-2.20171	0.21738	-4.60024
Cj0628	capA	Cj0628	Putative lipoprotein	2.39e-05	4.6216	-2.20459	0.216946	-4.60944
Cj1626c	Cj1626c	Cj1626c	Putative periplasmic protein	0.00399044	2.39898	-2.21377	0.215571	-4.63885
Cj0950c	Cj0950c	Cj0950c	Putative lipoprotein	1.47e-05	4.83268	-2.23823	0.211947	-4.71817
Cj0411	Cj0411	Cj0411	Putative ATP/GTP binding protein	0.000823285	3.08445	-2.23937	0.211779	-4.7219
Cj1025c	Cj1025c	Cj1025c	Putative uncharacterized protein	0.00169176	2.77166	-2.247	0.210662	-4.74694
rpsA	rpsA	Cj0893c	30S ribosomal protein S1	0.000115156	3.93871	-2.24834	0.210466	-4.75136
Cj0406c	Cj0406c	Cj0406c	Putative lipoprotein	0.00062754	3.20236	-2.25618	0.209326	-4.77724
Cj0397c	Cj0397c	Cj0397c	Putative uncharacterized protein	2.01e-05	4.6968	-2.25646	0.209285	-4.77816
Cj1036c	Cj1036c	Cj1036c	Putative uncharacterized protein	5.5e-05	4.25964	-2.25974	0.20881	-4.78904
Cj0144	Cj0144	Cj0144	Putative methyl-accepting chemotaxis signal transduction protein	0.000479189	3.31949	-2.28138	0.205702	-4.86141
fliE	fliE	Cj0526c	Flagellar hook-basal body complex protein FliE	0.000102938	3.98742	-2.28299	0.205472	-4.86685
Cj1640	Cj1640	Cj1640	Putative uncharacterized protein	0.000211292	3.67512	-2.29855	0.203268	-4.91962
dut	dut	Cj1451	DUTPase (EC 3.6.1.23)	0.000181287	3.74163	-2.30807	0.20193	-4.9522
rpsO	rpsO	Cj0884	30S ribosomal protein S15	8.95e-05	4.04818	-2.31483	0.200987	-4.97545
peb4cbf2	cbf2	Cj0596	Putative peptidyl-prolyl cis-trans isomerase Cbf2 (PPIase Cbf2) (EC 5.2.1.8) (Cell-binding factor 2) (Major antigen peb4A) (Rotamase Cbf2)	0.000327598	3.48466	-2.31587	0.200841	-4.97906
Cj1145c	Cj1145c	Cj1145c	Uncharacterized protein	0.00415306	2.38163	-2.32859	0.199079	-5.02314
Cj1650	Cj1650	Cj1650	Putative uncharacterized protein	0.00092895	3.03201	-2.3296	0.198939	-5.02666
mapA	mapA	Cj1029c	Outer membrane lipoprotein MapA	0.000177833	3.74999	-2.33128	0.198708	-5.0325
rpsP	rpsP	Cj0710	30S ribosomal protein S16	0.000522233	3.28214	-2.3373	0.197881	-5.05355
rnpA	rnpA	Cj0960c	Ribonuclease P protein component (RNase P protein) (RNaseP protein) (EC 3.1.26.5) (Protein C5)	0.000395557	3.40279	-2.41069	0.188066	-5.31727
Cj0898	Cj0898	Cj0898	Putative histidine triad (HIT) family protein	5.5e-05	4.25964	-2.42141	0.186674	-5.35694
napA	napA	Cj0780	Periplasmic nitrate reductase (EC 1.7.99.4)	0.00062754	3.20236	-2.43082	0.185461	-5.39198
Cj1240c	Cj1240c	Cj1240c	Putative periplasmic protein	0.000214417	3.66874	-2.44378	0.183801	-5.44067
aspA	aspA	Cj0087	Aspartate ammonia-lyase (EC 4.3.1.1)	0.000585391	3.23255	-2.4641	0.181231	-5.51782
sdhA	sdhA	Cj0437	Succinate dehydrogenase flavoprotein subunit (EC 1.3.99.1)	6.87e-06	5.16304	-2.46627	0.180958	-5.52613
fdhC	fdhC	Cj1509c	Putative formate dehydrogenase, cytochrom B subunit (EC 1.2.1.2)	6.17e-06	5.20971	-2.46976	0.180521	-5.53953
Cj1639	Cj1639	Cj1639	NifU protein homolog	4.94e-05	4.30627	-2.4979	0.177034	-5.64862
hsdM	hsdM	Cj1553c	Putative type I restriction enzyme M protein (EC 2.1.1.72)	1.18e-05	4.92812	-2.50188	0.176546	-5.66424
ribB	ribB	Cj0572	3,4-dihydroxy-2-butanone 4-phosphate synthase (DHBP synthase) (EC 4.1.99.12)	0.000177389	3.75107	-2.50811	0.175786	-5.68874
pyk	pyk	Cj0392c	Pyruvate kinase (EC 2.7.1.40)	0.000136395	3.8652	-2.50821	0.175773	-5.68915
racR	Cj1261	Cj1261	Two-component regulator	0.000140133	3.85346	-2.53669	0.172338	-5.80255
Cj0978c	Cj0978c	Cj0978c	Putative lipoprotein	0.000819499	3.08645	-2.5374	0.172253	-5.80542
ansA	ansA	Cj0029	Cytoplasmic L-asparaginase (EC 3.5.1.1)	2.61e-05	4.58336	-2.53754	0.172236	-5.806
rpiB	rpiB	Cj0925	Ribose 5-phosphate isomerase (EC 5.3.1.6)	7.49e-06	5.12552	-2.57527	0.16779	-5.95982
Cj0852c	Cj0852c	Cj0852c	Putative integral membrane protein	6.17e-06	5.20971	-2.5778	0.167496	-5.9703
Cj0168c	Cj0168c	Cj0168c	Putative periplasmic protein	6.9e-05	4.16115	-2.59149	0.165914	-6.02721
Cj0552	Cj0552	Cj0552	Putative membrane protein	0.000115524	3.93733	-2.65018	0.1593	-6.27747
Cj1420c	Cj1420c	Cj1420c	Putative methyltransferase	1.46e-05	4.83565	-2.65829	0.158407	-6.31284
Cj0772c	Cj0772c	Cj0772c	Putative NLPA family lipoprotein	1.47e-05	4.83268	-2.66116	0.158093	-6.32539
Cj1621	Cj1621	Cj1621	Putative periplasmic protein	0.000207598	3.68278	-2.66603	0.15756	-6.34679
Cj1075	fliW	Cj1075	Flagellar assembly factor FliW	2.92e-05	4.53462	-2.66606	0.157556	-6.34695
Cj1026c	Cj1026c	Cj1026c	Putative lipoprotein	1.72e-05	4.76447	-2.67525	0.156556	-6.38748
Cj1632c	Cj1632c	Cj1632c	Putative periplasmic protein	0.000165087	3.78229	-2.68224	0.1558	-6.4185
Cj0711	Cj0711	Cj0711	Putative uncharacterized protein	1.99e-05	4.70115	-2.71983	0.151792	-6.58796
Cj0391c	fedB	Cj0391c	Putative uncharacterized protein	0.000153713	3.81329	-2.74414	0.149256	-6.69991
mloB	mloB	Cj1552c	Putative uncharacterized protein mloB	0.000656678	3.18265	-2.75972	0.147653	-6.77264
Cj1459	Cj1459	Cj1459	Putative uncharacterized protein	2.86e-06	5.54363	-2.76883	0.146723	-6.81554
flaC	flaC	Cj0720c	Flagellin C	0.000229077	3.64002	-2.76996	0.146609	-6.82087
Cj1680c	Cj1680c	Cj1680c	Putative periplasmic protein	0.00103399	2.98548	-2.77791	0.145803	-6.85857
Cj0448c	Cj0448c	Cj0448c	Putative MCP-type signal transduction protein	0.000653979	3.18444	-2.77886	0.145707	-6.86311
Cj0358	Cj0358	Cj0358	Putative cytochrome C551 peroxidase (EC 1.11.1.5)	2.53e-05	4.59688	-2.80366	0.143223	-6.9821
aroQ	aroQ	Cj0066c	3-dehydroquinate dehydratase (3-dehydroquinase) (EC 4.2.1.10) (Type II DHQase)	6.17e-06	5.20971	-2.81993	0.141617	-7.06128
Cj0786	Cj0786	Cj0786	Small hydrophobic protein	0.00038408	3.41558	-2.82375	0.141243	-7.07999
Cj0135	Cj0135	Cj0135	Putative uncharacterized protein	0.000128439	3.8913	-2.85081	0.138618	-7.21405
kgtP	kgtP	Cj1619	Alpha-ketoglutarate permease	2.01e-05	4.6968	-2.859	0.137834	-7.25513
cft	ftn	Cj0612c	Ferritin (EC 1.16.3.1)	0.000418152	3.37867	-2.86488	0.137273	-7.28476
peb1A	peb1A	Cj0921c	Major cell-binding factor (CBF1) (PEB1)	6.87e-06	5.16304	-2.86775	0.137	-7.29927
Cj1308	Cj1308	Cj1308	Putative acyl carrier protein	0.000479189	3.31949	-2.89385	0.134544	-7.43253
gmk	gmk	Cj1177	Guanylate kinase (EC 2.7.4.8) (GMP kinase)	1.67e-05	4.77728	-2.92288	0.131864	-7.58358
rloH	Cj1550c	Cj1550c	Putative ATP/GTP-binding protein	0.00299858	2.52308	-2.92736	0.131455	-7.60715
Cj1225	Cj1225	Cj1225	Putative uncharacterized protein	4.94e-05	4.30627	-2.93057	0.131162	-7.62413
Cj0265c	Cj0265c	Cj0265c	Putative cytochrome C-type haem-binding periplasmic protein	0.000168175	3.77424	-2.93134	0.131093	-7.62819
sdaC	sdaC	Cj1625c	Amino acid transporter	0.000103413	3.98542	-2.9344	0.130815	-7.64438
flaG	flaG	Cj0547	Flagellar protein	0.000270809	3.56734	-2.95197	0.129231	-7.73805
acpP2	acpP2	Cj1299	Putative acyl carrier protein	0.000113887	3.94353	-2.96071	0.128451	-7.78505
Cj0900c	Cj0900c	Cj0900c	Small hydrophobic protein	0.00062754	3.20236	-2.98629	0.126193	-7.92435
Cj0428	Cj0428	Cj0428	Putative uncharacterized protein	1.5e-05	4.82391	-3.06132	0.119798	-8.34737
Cj0854c	Cj0854c	Cj0854c	Putative periplasmic protein	6.21e-06	5.20691	-3.08627	0.117744	-8.49297
Cj1060c	Cj1060c	Cj1060c	Putative membrane protein	6.9e-05	4.16115	-3.13149	0.114111	-8.76337
Cj1450	ciaI	Cj1450	Putative ATP/GTP-binding protein	4.15e-05	4.38195	-3.16126	0.111781	-8.94608
Cj0424	Cj0424	Cj0424	Putative acidic periplasmic protein	0.000629996	3.20066	-3.16798	0.111261	-8.98786
flgM	flgM	Cj1464	Putative uncharacterized protein flgM	7.7e-05	4.11351	-3.18403	0.11003	-9.08842
Cj0573	Cj0573	Cj0573	Putative GatB/Yqey family protein	0.00016353	3.7864	-3.2177	0.107492	-9.30304
Cj1335	Cj1335	Cj1335	Putative uncharacterized protein maf1 (Putative uncharacterized protein maf4)	0.000348782	3.45745	-3.22484	0.106961	-9.34921
rrc	rrc	Cj0012c	Non-haem iron protein	0.000890333	3.05045	-3.26303	0.104167	-9.6
Cj1533c	Cj1533c	Cj1533c	Putative helix-turn-helix containing protein	1.5e-05	4.82391	-3.2703	0.103643	-9.64849
Cj1465	Cj1465	Cj1465	Putative uncharacterized protein	3.55e-05	4.44977	-3.28283	0.102747	-9.73265
Cj0008	Cj0008	Cj0008	Putative uncharacterized protein	0.00134938	2.86986	-3.28653	0.102484	-9.75761
Cj1198	luxS	Cj1198	S-ribosylhomocysteine lyase (EC 4.4.1.21) (AI-2 synthesis protein) (Autoinducer-2 production protein LuxS)	6.17e-06	5.20971	-3.29833	0.101649	-9.83775
Cj0364	Cj0364	Cj0364	Putative uncharacterized protein	0.000437929	3.3586	-3.3013	0.10144	-9.85803
dsbA	dsbA	Cj0872	Putative uncharacterized protein dsbA	5.99e-05	4.22257	-3.35474	0.0977511	-10.2301
tatA	tatA	Cj1176c	Sec-independent protein translocase protein TatA	0.000132421	3.87804	-3.41143	0.0939845	-10.6401
Cj0878	Cj0878	Cj0878	Putative uncharacterized protein	0.000548447	3.26087	-3.4335	0.0925581	-10.804
Cj1356c	Cj1356c	Cj1356c	Putative integral membrane protein	2.72e-06	5.56543	-3.50421	0.0881305	-11.3468
Cj1433c	Cj1433c	Cj1433c	Putative uncharacterized protein	6.96e-05	4.15739	-3.51663	0.087375	-11.4449
gatC	gatC	Cj0398	Glutamyl-tRNA(Gln) amidotransferase subunit C (Glu-ADT subunit C) (EC 6.3.5.-)	2.53e-05	4.59688	-3.51717	0.0873427	-11.4492
Cj1534c	dps	Cj1534c	DNA protection during starvation protein (EC 1.16.-.-)	5.99e-05	4.22257	-3.52033	0.0871514	-11.4743
Cj0416	Cj0416	Cj0416	Putative uncharacterized protein	0.000164357	3.78421	-3.54069	0.0859304	-11.6373
Cj0040	Cj0040	Cj0040	Putative uncharacterized protein	0.000115524	3.93733	-3.55325	0.0851855	-11.7391
Cj1668c	Cj1668c	Cj1668c	Putative periplasmic protein	3.98e-05	4.40012	-3.57189	0.0840919	-11.8918
Cj0200c	Cj0200c	Cj0200c	Putative periplasmic protein	0.000244354	3.61198	-3.63162	0.0806815	-12.3944
Cj1656c	fedD	Cj1656c	Putative uncharacterized protein	2.71e-05	4.56703	-3.67829	0.0781131	-12.802
Cj0604	Cj0604	Cj0604	Putative polyphosphate kinase	1.85e-05	4.73283	-3.72592	0.0755765	-13.2316
Cj1623	Cj1623	Cj1623	Putative membrane protein	3.92e-05	4.40671	-3.74166	0.0747562	-13.3768
Cj1545c	Cj1545c	Cj1545c	MdaB protein homolog	2.53e-06	5.59688	-3.77847	0.0728733	-13.7224
Cj1153	Cj1153	Cj1153	Putative periplasmic cytochrome C	7.49e-06	5.12552	-3.81783	0.0709118	-14.102
Cj0459c	Cj0459c	Cj0459c	Putative uncharacterized protein	2.01e-05	4.6968	-3.85288	0.0692096	-14.4489
Cj0170	Cj0170	Cj0170	Putative uncharacterized protein	2.72e-06	5.56543	-3.95873	0.0643138	-15.5488
Cj0715	Cj0715	Cj0715	5-hydroxyisourate hydrolase	6.71e-06	5.17328	-4.10556	0.0580903	-17.2146
Cj0422c	Cj0422c	Cj0422c	Putative H-T-H containing protein	4.3e-05	4.36653	-4.12636	0.0572588	-17.4646
Cj0417	Cj0417	Cj0417	Putative uncharacterized protein	0.000153538	3.81378	-4.13071	0.0570865	-17.5173
Cj1122c	Cj1122c	Cj1122c	Putative integral membrane protein. Functional classification-Surface polysaccharides,lipopolysaccharides and antigens	8.2e-05	4.08619	-4.28493	0.0512988	-19.4936
Cj0909	Cj0909	Cj0909	Putative periplasmic protein	4.11e-05	4.38616	-4.31411	0.0502718	-19.8919
Cj1242	ciaC	Cj1242	Putative uncharacterized protein	6.71e-06	5.17328	-4.32193	0.0499999	-20.0001
Cj0011c	Cj0011c	Cj0011c	Putative non-specific DNA binding protein. Functional classification-Synthesis and modification of macromolecules-DNA replication,restriction/modification, recombination and repair	7.49e-06	5.12552	-4.75746	0.0369711	-27.0481
Cj0939c	Cj0939c	Cj0939c	Putative uncharacterized protein	6.17e-06	5.20971	-4.96164	0.032092	-31.1604
Cj0423	Cj0423	Cj0423	Putative integral membrane protein	0.000432628	3.36389	-5.24794	0.0263156	-38.0002
Cj0449c	Cj0449c	Cj0449c	Putative uncharacterized protein	2.72e-06	5.56543	-5.71513	0.0190359	-52.5322

## Sheet: Proteomics complete
PROTEOMICS BIOFILM VERSUS PLANKTONIC					FINAL TRIPLICATE + MEAN (n-FOLD)
Gene	Gene	Cj number	Annotation	n-fold +/-	MEAN	n-fold 1	n-fold 2	n-fold 3
dnaA	dnaA	Cj0001	Chromosomal replication initiator protein DnaA	-1.0453	0.956667	1	0.92	0.95
dnaN	dnaN	Cj0002	DNA polymerase III subunit beta (EC 2.7.7.7)	-1.30435	0.766667	0.72	0.74	0.84
gyrB	gyrB	Cj0003	DNA gyrase subunit B (EC 5.99.1.3)	1.13	1.12667	1.11	1.25	1.02
Cj0004c	Cj0004c	Cj0004c	Monohaem cytochrome C	-1.22951	0.813333	0.67	1.07	0.7
Cj0005c	Cj0005c	Cj0005c	Molydopterin containing oxidoreductase	1.05	1.05333	1.11	1.11	0.94
Cj0006	Cj0006	Cj0006	Putative Na+/H+ antiporter family protein	ND	ND	ND	ND	ND
gltB	gltB	Cj0007	Glutamate synthase (NADPH) large subunit (EC 1.4.1.13)	1.08	1.08	1.06	1.07	1.11
Cj0008	Cj0008	Cj0008	Putative uncharacterized protein	-2.25564	0.443333	0.53	0.28	0.52
gltD	gltD	Cj0009	Glutamate synthase (NADPH) small subunit (EC 1.4.1.13)	1.3	1.29667	1.67	1.1	1.12
rnhB	rnhB	Cj0010c	Ribonuclease HII (RNase HII) (EC 3.1.26.4)	ND	ND	ND	ND	ND
Cj0011c	Cj0011c	Cj0011c	Putative non-specific DNA binding protein. Functional classification-Synthesis and modification of macromolecules-DNA replication,restriction/modification, recombination and repair	-4.83871	0.206667	0.13	0.19	0.3
rrc	rrc	Cj0012c	Non-haem iron protein	-2	0.5	0.24	0.77	0.49
ilvD	ilvD	Cj0013	Dihydroxy-acid dehydratase (DAD) (EC 4.2.1.9)	-1.24481	0.803333	0.75	0.8	0.86
Cj0014c	Cj0014c	Cj0014c	Putative integral membrane protein	1.2	1.2	ND	1.34	1.06
Cj0015c	Cj0015c	Cj0015c	Putative uncharacterized protein	1.23	1.23333	1.27	1.21	1.22
Cj0016	queC	Cj0016	7-cyano-7-deazaguanine synthase (EC 6.3.4.20) (7-cyano-7-carbaguanine synthase) (PreQ(0) synthase) (Queuosine biosynthesis protein QueC)	-1.2931	0.773333	0.7	0.63	0.99
dsbI	dsbI	Cj0017c	Disulphide bond formation protein	-1.05263	0.95	0.95	1	0.9
dba	dba	Cj0018c	Disulphide bond formation protein	ND	ND	ND	ND	ND
Cj0019c	docB	Cj0019c	Putative MCP-domain signal transduction protein	-1.1236	0.89	0.85	0.96	0.86
Cj0020c	Cj0020c	Cj0020c	Cytochrome C551 peroxidase (EC 1.11.1.5)	-2.83019	0.353333	0.34	0.29	0.43
Cj0021c	Cj0021c	Cj0021c	Putative fumarylacetoacetate (FAA) hydrolase family protein	-1.19048	0.84	0.79	0.86	0.87
Cj0022c	Cj0022c	Cj0022c	Pseudouridine synthase (EC 5.4.99.-)	1.91	1.91	2.23	1.6	1.9
purB	purB	Cj0023	Adenylosuccinate lyase (EC 4.3.2.2)	1.32	1.32333	1.73	1.13	1.11
nrdA	nrdA	Cj0024	Ribonucleoside-diphosphate reductase (EC 1.17.4.1)	1.2	1.19667	1.15	1.32	1.12
Cj0025c	Cj0025c	Cj0025c	Putative sodium:dicarboxylate family transmembrane symporter	1.81	1.81	2.7	1.81	0.92
thyX	thyX	Cj0026c	Thymidylate synthase ThyX (TS) (TSase) (EC 2.1.1.148)	-1.33333	0.75	0.81	0.82	0.62
pyrG	pyrG	Cj0027	CTP synthase (EC 6.3.4.2) (CTP synthetase) (UTP--ammonia ligase)	-1.20968	0.826667	0.71	0.73	1.04
recJ	recJ	Cj0028	Putative single-stranded-DNA-specific exonuclease (EC 3.1.-.-)	1.13	1.12667	1.11	1.2	1.07
ansA	ansA	Cj0029	Cytoplasmic L-asparaginase (EC 3.5.1.1)	-1.91083	0.523333	0.81	0.34	0.42
Cj0030	Cj0030	Cj0030	Putative uncharacterized protein	-1.1236	0.89	0.82	0.9	0.95
Cj0031	Cj0031	Cj0031	Putative type IIS restriction/modification enzyme	1.42	1.42	1.4	1.24	1.62
Cj0033	Cj0033	Cj0033	Putative integral membrane protein	1.02	1.01667	0.9	1.12	1.03
Cj0034c	Cj0034c	Cj0034c	Putative periplasmic protein	-1.07914	0.926667	0.93	0.82	1.03
Cj0035c	Cj0035c	Cj0035c	Putative efflux protein	ND	ND	ND	ND	ND
Cj0036	Cj0036	Cj0036	Putative uncharacterized protein	-1.22449	0.816667	0.79	0.79	0.87
Cj0037c	Cj0037c	Cj0037c	Putative cytochrome C	-1.21457	0.823333	0.99	0.87	0.61
Cj0038c	Cj0038c	Cj0038c	Putative poly(A) polymerase family protein (EC 2.7.7.-)	-1.19048	0.84	0.9	0.6	1.02
typA	typA	Cj0039c	GTP-binding protein TypA homolog	1.02	1.01667	1.06	1.02	0.97
Cj0040	Cj0040	Cj0040	Putative uncharacterized protein	ND	ND	ND	ND	ND
fliK	fliK	Cj0041	Putative flagellar hook-length control protein	1.31	1.30667	1.28	1.13	1.51
flgD	flgD	Cj0042	Putative flagellar hook assembly protein	-1.53846	0.65	0.87	0.39	0.69
flgE	flgE	Cj0043	Flagellar hook protein	1.15	1.15333	0.96	1.56	0.94
Cj0044c	Cj0044c	Cj0044c	Putative uncharacterized protein	-1.24481	0.803333	0.76	0.78	0.87
Cj0045c	fedA	Cj0045c	Putative iron-binding protein	ND	ND	ND	ND	ND
mnmA	mnmA	Cj0053c	tRNA-specific 2-thiouridylase MnmA (EC 2.8.1.-)	-1.05634	0.946667	0.95	1.07	0.82
Cj0054c	Cj0054c	Cj0054c	Putative lysine decarboxylase family protein	-1.03448	0.966667	0.91	0.85	1.14
Cj0055c	Cj0055c	Cj0055c	Putative uncharacterized protein	ND	ND	ND	ND	ND
Cj0057	Cj0057	Cj0057	Putative periplasmic protein	1.91	1.91	1.61	2.71	1.41
Cj0058	Cj0058	Cj0058	Putative peptidase C39 family protein	ND	ND	ND	ND	ND
fliY	fliY	Cj0059c	Putative flagellar motor switch protein	-1.08696	0.92	0.91	0.9	0.95
fliM	fliM	Cj0060c	Flagellar motor switch protein	1.12	1.12	1.15	1.23	0.98
fliA	fliA	Cj0061c	RNA polymerase sigma factor	1	1.00333	0.96	0.96	1.09
Cj0062c	Cj0062c	Cj0062c	Putative integral membrane protein	-1.14504	0.873333	0.92	0.99	0.71
Cj0063c	Cj0063c	Cj0063c	Site-determining protein	1.16	1.15667	1.08	1.28	1.11
flhF	flhF	Cj0064c	Flagellar biosynthesis protein FlhF (Flagella-associated GTP-binding protein)	-1.18577	0.843333	0.92	0.8	0.81
folK	folK	Cj0065c	2-amino-4-hydroxy-6-hydroxymethyldihydropteridine pyrophosphokinase (EC 2.7.6.3) (6-hydroxymethyl-7,8-dihydropterin pyrophosphokinase) (PPPK) (7,8-dihydro-6-hydroxymethylpterin-pyrophosphokinase) (HPPK)	ND	ND	ND	ND	ND
aroQ	aroQ	Cj0066c	3-dehydroquinate dehydratase (3-dehydroquinase) (EC 4.2.1.10) (Type II DHQase)	1.06	1.05667	0.92	1.08	1.17
Cj0067	Cj0067	Cj0067	Putative amidohydrolase family protein	1.23	1.22667	1.37	1.17	1.14
pspA	pspA	Cj0068	Protease	1.62	1.62	1.83	1.88	1.15
Cj0069	Cj0069	Cj0069	Putative uncharacterized protein	-1.68539	0.593333	0.49	0.66	0.63
Cj0073c	Cj0073c	Cj0073c	Putative uncharacterized protein	-1.39535	0.716667	0.75	0.65	0.75
Cj0074c	Cj0074c	Cj0074c	Putative iron-sulfur protein	-1.24481	0.803333	0.87	0.75	0.79
Cj0075c	Cj0075c	Cj0075c	Putative oxidoreductase iron-sulfur subunit	-1.23967	0.806667	0.7	0.83	0.89
lctP	lctP	Cj0076c	L-lactate permease	-1.13636	0.88	0.75	0.77	1.12
cdtC	cdtC	Cj0077c	Cytolethal distending toxin C	-1.86335	0.536667	0.72	0.45	0.44
cdtB	cdtB	Cj0078c	Cytolethal distending toxin B	-1.5873	0.63	0.29	0.8	0.8
cdtA	cdtA	Cj0079c	Cytolethal distending toxin subunit A (CDT A)	-1.38889	0.72	0.69	0.69	0.78
Cj0080	Cj0080	Cj0080	Putative membrane protein. Functional classification-Membranes, lipoproteins and porins	ND	ND	ND	ND	ND
cydA	cydA	Cj0081	Cytochrome bd oxidase subunit I (EC 1.10.3.-)	1.56	1.55667	1.87	1.77	1.03
cydB	cydB	Cj0082	Cytochrome bd oxidase subunit II (EC 1.10.3.-)	1.63	1.62667	1.83	0.96	2.09
Cj0085c	Cj0085c	Cj0085c	Putative amino acid recemase	-1.12782	0.886667	0.96	0.96	0.74
ung	ung	Cj0086c	Uracil-DNA glycosylase (UDG) (EC 3.2.2.27)	1.11	1.11333	1.28	1.09	0.97
aspA	aspA	Cj0087	Aspartate ammonia-lyase (EC 4.3.1.1)	-2.27273	0.44	0.4	ND	0.48
dcuA	dcuA	Cj0088	Anaerobic C4-dicarboxylate transporter	-2.5	0.4	0.41	ND	0.4
Cj0089	Cj0089	Cj0089	Putative lipoprotein	1.36	1.35667	1.24	1.45	1.38
Cj0090	Cj0090	Cj0090	Putative lipoprotein	1.75	1.75333	1.58	2.21	1.47
Cj0091	Cj0091	Cj0091	Putative lipoprotein	1.37	1.37	1.59	1.14	1.38
Cj0092	Cj0092	Cj0092	Putative periplasmic protein	-1.23457	0.81	0.85	0.82	0.76
Cj0093	Cj0093	Cj0093	Putative periplasmic protein	1.1	1.10333	1.18	1.18	0.95
rplU	rplU	Cj0094	50S ribosomal protein L21	1.4	1.39667	1.03	0.84	2.32
rpmA	rpmA	Cj0095	50S ribosomal protein L27	1.14	1.14333	0.84	0.69	1.9
obgE	obg	Cj0096	GTPase obg (GTP-binding protein obg)	-1.02041	0.98	1.08	0.9	0.96
proB	proB	Cj0097	Glutamate 5-kinase (EC 2.7.2.11) (Gamma-glutamyl kinase) (GK)	1.13	1.12667	1.21	0.97	1.2
fmt	fmt	Cj0098	Methionyl-tRNA formyltransferase (EC 2.1.2.9)	1.4	1.39667	1.38	1.53	1.28
birA	birA	Cj0099	Putative biotin--[acetyl-CoA-carboxylase] synthetase (EC 6.3.4.15)	ND	ND	ND	ND	ND
Cj0100	Cj0100	Cj0100	ParA family protein	-1.36364	0.733333	0.89	0.71	0.6
Cj0101	parB	Cj0101	Probable chromosome-partitioning protein ParB	1.06	1.06	1.13	1.1	0.95
atpF	atpF	Cj0102	ATP synthase F0 sector B' subunit (EC 3.6.3.14)	1.03	1.03	1.24	0.87	0.98
atpF	atpF	Cj0103	ATP synthase subunit b (ATP synthase F(0) sector subunit b) (ATPase subunit I) (F-type ATPase subunit b)	1.32	1.32333	1.34	1.52	1.11
atpH	atpH	Cj0104	ATP synthase subunit delta (ATP synthase F(1) sector subunit delta) (F-type ATPase subunit delta) (F-ATPase subunit delta)	1.17	1.17333	1.31	1.04	1.17
atpA	atpA	Cj0105	ATP synthase subunit alpha (EC 3.6.3.14) (ATP synthase F1 sector subunit alpha) (F-ATPase subunit alpha)	1.17	1.16667	1.42	1.01	1.07
atpG	atpG	Cj0106	ATP synthase gamma chain (ATP synthase F1 sector gamma subunit) (F-ATPase gamma subunit)	1.26	1.26333	1.23	1.2	1.36
atpD	atpD	Cj0107	ATP synthase subunit beta (EC 3.6.3.14) (ATP synthase F1 sector subunit beta) (F-ATPase subunit beta)	1.55	1.54667	1.51	1.56	1.57
atpC	atpC	Cj0108	ATP synthase epsilon chain (ATP synthase F1 sector epsilon subunit) (F-ATPase epsilon subunit)	1.1	1.09667	1.46	0.82	1.01
exbB3	exbB3	Cj0109	Putative MotA/TolQ/ExbB proton channel family protein	1.33	1.33333	1.4	1.18	1.42
exbD3	exbD3	Cj0110	Putative exbD/tolR family transport protein	1.09	1.09333	1.11	1.05	1.12
Cj0111	Cj0111	Cj0111	Putative periplasmic protein	1.26	1.26	1.28	1.18	1.32
tolB	tolB	Cj0112	Protein TolB	1	1.00333	1	0.92	1.09
pal	pal cjaD	Cj0113	Peptidoglycan associated lipoprotein (Omp18)	-1.09489	0.913333	0.84	0.99	0.91
Cj0114	Cj0114	Cj0114	Putative periplasmic protein	-2.58621	0.386667	0.43	0.34	0.39
slyD	slyD	Cj0115	Peptidyl-prolyl cis-trans isomerase (EC 5.2.1.8)	-1.10294	0.906667	0.95	0.68	1.09
fabD	fabD	Cj0116	Malonyl CoA-acyl carrier protein transacylase (EC 2.3.1.39)	-1.02389	0.976667	0.88	1.13	0.92
pfs	pfs	Cj0117	5'-methylthioadenosine/S-adenosylhomocysteine nucleosidase (EC 3.2.2.16)	-1.0274	0.973333	1.1	1.05	0.77
Cj0118	Cj0118	Cj0118	Putative uncharacterized protein	-1.2766	0.783333	0.74	0.69	0.92
Cj0119	Cj0119	Cj0119	Putative hydrolase	-1.16732	0.856667	0.83	0.98	0.76
Cj0120	Cj0120	Cj0120	Putative uncharacterized protein	ND	ND	ND	ND	ND
Cj0121	ybeY	Cj0121	Endoribonuclease YbeY (EC 3.1.-.-)	-1.63934	0.61	0.65	0.5	0.68
Cj0122	Cj0122	Cj0122	Putative uncharacterized protein	ND	ND	ND	ND	ND
Cj0123c	Cj0123c	Cj0123c	tRNA-dihydrouridine synthase (EC 1.-.-.-)	1.44	1.43667	1.3	1.51	1.5
Cj0124c	Cj0124c	Cj0124c	Putative membrane protein	-1.0101	0.99	1.07	1.08	0.82
Cj0125c	Cj0125c	Cj0125c	Putative uncharacterized protein	-1.00671	0.993333	1.32	0.8	0.86
Cj0126c	rlmH	Cj0126c	Ribosomal RNA large subunit methyltransferase H (EC 2.1.1.177) (23S rRNA (pseudouridine1915-N3)-methyltransferase) (23S rRNA m3Psi1915 methyltransferase) (rRNA (pseudouridine-N3-)-methyltransferase RlmH)	1.52	1.52	1.34	1.6	1.62
accD	accD	Cj0127c	Acetyl-coenzyme A carboxylase carboxyl transferase subunit beta (ACCase subunit beta) (Acetyl-CoA carboxylase carboxyltransferase subunit beta) (EC 6.4.1.2)	1.67	1.67	2.25	1.68	1.08
Cj0128c	Cj0128c	Cj0128c	Putative inositol monophosphatase family protein	-1.38249	0.723333	0.51	0.67	0.99
Cj0129c	bamA	Cj0129c	Outer membrane protein assembly factor BamA	1.18	1.18333	1.19	1.17	1.19
tyrA	tyrA	Cj0130	Putative prephenate dehydrogenase (EC 1.3.1.12)	1.04	1.04333	1.11	0.78	1.24
Cj0131	Cj0131	Cj0131	Putative peptidase M23 family protein	1.08	1.08333	1.04	1.17	1.04
lpxC	lpxC	Cj0132	UDP-3-O-[3-hydroxymyristoyl] N-acetylglucosamine deacetylase (EC 3.5.1.-) (UDP-3-O-acyl-GlcNAc deacetylase)	-1.06383	0.94	0.89	0.92	1.01
Cj0133	Cj0133	Cj0133	Putative glycoprotease family protein	1.18	1.18	1.17	0.9	1.47
thrB	thrB	Cj0134	Homoserine kinase (HK) (HSK) (EC 2.7.1.39)	1.29	1.29333	1.46	1.07	1.35
Cj0135	Cj0135	Cj0135	Putative uncharacterized protein	ND	ND	ND	ND	ND
infB	infB	Cj0136	Translation initiation factor IF-2	1.02	1.02333	1.18	1.02	0.87
rbfA	rbfA	Cj0137	Ribosome-binding factor A	1.14	1.14333	1.73	0.88	0.82
Cj0138	rimP	Cj0138	Ribosome maturation factor RimP	1.23	1.22667	1.2	1.1	1.38
Cj0139	Cj0139	Cj0139	Putative endonuclease	-1.37615	0.726667	0.8	0.76	0.62
Cj0140	Cj0140	Cj0140	Putative uncharacterized protein	1.21	1.21333	1.21	1.29	1.14
Cj0141c	Cj0141c	Cj0141c	Putative ABC transporter integral membrane protein	ND	ND	ND	ND	ND
Cj0142c	Cj0142c	Cj0142c	Putative ABC transporter ATP-binding protein	1.2	1.2	1.12	1.23	1.25
Cj0143c	Cj0143c	Cj0143c	Putative periplasmic solute binding protein for ABC transport system	-1.82927	0.546667	0.49	0.58	0.57
Cj0144	Cj0144	Cj0144	Putative methyl-accepting chemotaxis signal transduction protein	-1.08303	0.923333	0.86	0.79	1.12
Cj0145	Cj0145	Cj0145	Putative TAT (Twin-Arginine Translocation) pathway signal sequence domain protein	ND	ND	ND	ND	ND
trxB	trxB	Cj0146c	Thioredoxin reductase (EC 1.8.1.9)	1.3	1.30333	1.41	1.53	0.97
trxA	trxA	Cj0147c	Thioredoxin	-1.14504	0.873333	0.8	0.87	0.95
Cj0148c	Cj0148c	Cj0148c	UPF0102 protein Cj0148c	ND	ND	ND	ND	ND
hom	hom	Cj0149c	Homoserine dehydrogenase (EC 1.1.1.3)	1.08	1.08333	1.1	0.98	1.17
Cj0150c	Cj0150c	Cj0150c	Aminotransferase (EC 2.6.1.1)	1.44	1.44	1.39	1.44	1.49
Cj0151c	Cj0151c	Cj0151c	Putative periplasmic protein	-1.42857	0.7	0.81	0.71	0.58
Cj0152c	Cj0152c	Cj0152c	Putative membrane protein	-1.7341	0.576667	0.58	0.47	0.68
Cj0153c	Cj0153c	Cj0153c	Putative rRNA methylase	-2.08333	0.48	0.48	ND	ND
Cj0154c	rsmI	Cj0154c	Ribosomal RNA small subunit methyltransferase I (EC 2.1.1.198) (16S rRNA 2'-O-ribose C1402 methyltransferase) (rRNA (cytidine-2'-O-)-methyltransferase RsmI)	ND	ND	ND	ND	ND
rpmE	rpmE	Cj0155c	50S ribosomal protein L31	-1.52284	0.656667	0.8	0.47	0.7
Cj0156c	Cj0156c	Cj0156c	Ribosomal RNA small subunit methyltransferase E (EC 2.1.1.193)	1.45	1.45	1.36	1.73	1.26
Cj0157c	Cj0157c	Cj0157c	Putative integral membrane protein	ND	ND	ND	ND	ND
Cj0158c	Cj0158c	Cj0158c	Putative haem-binding lipoprotein	1.36	1.35667	1.22	1.33	1.52
Cj0159c	Cj0159c	Cj0159c	Putative 6-pyruvoyl tetrahydropterin synthase (EC 4.2.3.12)	-1.0274	0.973333	1.03	0.85	1.04
Cj0160c	queE	Cj0160c	7-carboxy-7-deazaguanine synthase (CDG synthase) (EC 4.3.99.3) (Queuosine biosynthesis protein QueE)	ND	ND	ND	ND	ND
moaA	moaA	Cj0161c	Cyclic pyranopterin monophosphate synthase (EC 4.1.99.18) (Molybdenum cofactor biosynthesis protein A)	1.01	1.01333	1	0.9	1.14
Cj0162c	Cj0162c	Cj0162c	Putative periplasmic protein	-1.36986	0.73	0.49	0.48	1.22
Cj0163c	Cj0163c	Cj0163c	Putative uncharacterized protein	-1.11524	0.896667	0.76	1	0.93
ubiA	ubiA	Cj0164c	Putative 4-hydroxybenzoate octaprenyltransferase (EC 2.5.1.-)	1.84	1.84	1.57	1.98	1.97
miaA	miaA	Cj0166	tRNA dimethylallyltransferase (EC 2.5.1.75) (Dimethylallyl diphosphate:tRNA dimethylallyltransferase) (DMAPP:tRNA dimethylallyltransferase) (DMATase) (Isopentenyl-diphosphate:tRNA isopentenyltransferase) (IPP transferase) (IPPT) (IPTase)	1.51	1.51333	1.58	1.49	1.47
Cj0167c	mntP	Cj0167c	Putative manganese efflux pump MntP	ND	ND	ND	ND	ND
Cj0168c	Cj0168c	Cj0168c	Putative periplasmic protein	ND	ND	ND	ND	ND
sodB	sodB	Cj0169	Superoxide dismutase [Fe] (EC 1.15.1.1)	1.03	1.03	0.99	1.02	1.08
Cj0170	Cj0170	Cj0170	Putative uncharacterized protein	-1.68539	0.593333	0.62	0.7	0.46
Cj0172c	Cj0172c	Cj0172c	Putative saccharopine dehydrogenase (EC 1.5.1.7)	1.02	1.01667	1.14	0.95	0.96
cfbpC	cfbpC	Cj0173c	Putative iron-uptake ABC transport system ATP-binding protein	1.4	1.4	1.58	1.32	1.3
cfbpB	cfbpB	Cj0174c	Putative iron-uptake ABC transport system permease protein	ND	ND	ND	ND	ND
cfbpA	cfbpA	Cj0175c	Putative iron-uptake ABC transport system,periplasmic iron-binding protein	1.68	1.68333	1.85	1.64	1.56
Cj0176c	Cj0176c	Cj0176c	Putative lipoprotein	ND	ND	ND	ND	ND
Cj0177	Cj0177	Cj0177	Putative iron transport protein	ND	ND	ND	ND	ND
Cj0178	Cj0178	Cj0178	Putative TonB-denpendent outer membrane receptor	ND	ND	ND	ND	ND
exbB1	exbB1	Cj0179	Biopolymer transport protein	ND	ND	ND	ND	ND
exbD1	exbD1	Cj0180	Biopolymer transport protein	ND	ND	ND	ND	ND
tonB1	tonB1	Cj0181	TonB transport protein	ND	ND	ND	ND	ND
Cj0182	Cj0182	Cj0182	Putative transmembrane transport protein	2.22	2.21667	2.57	2.63	1.45
Cj0183	Cj0183	Cj0183	Putative integral membrane protein with haemolysin domain	1.33	1.32667	1.5	1.24	1.24
Cj0184c	Cj0184c	Cj0184c	Putative serine/threonine protein phosphatase	1.18	1.17667	1.54	1.01	0.98
Cj0185c	Cj0185c	Cj0185c	Putative phnA domain protein	-2.08333	0.48	0.45	0.46	0.53
Cj0186c	Cj0186c	Cj0186c	Putative TerC family integral membrane protein	ND	ND	ND	ND	ND
purN	purN	Cj0187c	Phosphoribosylglycinamide formyltransferase (EC 2.1.2.2)	1.3	1.3	1.16	1.27	1.47
Cj0188c	Cj0188c	Cj0188c	Putative kinase	1.17	1.17	1.4	1.14	0.97
Cj0189c	Cj0189c	Cj0189c	Putative uncharacterized protein	1.29	1.28667	1.07	1.15	1.64
Cj0190c	Cj0190c	Cj0190c	Putative uncharacterized protein	1.25	1.25333	1.32	1.38	1.06
def	def	Cj0191c	Peptide deformylase (PDF) (EC 3.5.1.88) (Polypeptide deformylase)	-1.60428	0.623333	0.69	0.6	0.58
clpP	clpP	Cj0192c	ATP-dependent Clp protease proteolytic subunit (EC 3.4.21.92) (Endopeptidase Clp)	1.05	1.05333	0.94	1.05	1.17
tig	tig	Cj0193c	Trigger factor (TF) (EC 5.2.1.8) (PPIase)	1.05	1.05333	0.94	1.05	1.17
folE	folE	Cj0194	GTP cyclohydrolase 1 (EC 3.5.4.16) (GTP cyclohydrolase I) (GTP-CH-I)	-1.06383	0.94	0.89	0.9	1.03
fliI	fliI	Cj0195	Flagellum-specific ATP synthase (EC 3.6.3.14)	1.36	1.36	1.45	1.46	1.17
purF	purF	Cj0196c	Amidophosphoribosyltransferase (ATase) (EC 2.4.2.14) (Glutamine phosphoribosylpyrophosphate amidotransferase)	1.17	1.16667	1.1	1.22	1.18
dapB	dapB	Cj0197c	4-hydroxy-tetrahydrodipicolinate reductase (HTPA reductase) (EC 1.17.1.8)	1.4	1.4	1.52	1.54	1.14
Cj0198c	Cj0198c	Cj0198c	Helicase-like protein	1.64	1.64	1.7	1.58	ND
Cj0199c	Cj0199c	Cj0199c	Putative periplasmic protein	1.16	1.16333	1.22	1.07	1.2
Cj0200c	Cj0200c	Cj0200c	Putative periplasmic protein	-3.33333	0.3	0.3	ND	ND
Cj0201c	Cj0201c	Cj0201c	Putative integral membrane protein	ND	ND	ND	ND	ND
Cj0202c	Cj0202c	Cj0202c	Putative uncharacterized protein	5.32	5.31667	6.03	5.63	4.29
Cj0203	Cj0203	Cj0203	Putative citrate transporter	2.15	2.15	ND	2.97	1.32
Cj0204	Cj0204	Cj0204	Putative oligopeptide transporter, OPT family	1.3	1.29667	1.33	1.55	1.01
uppP	uppP	Cj0205	Undecaprenyl-diphosphatase (EC 3.6.1.27) (Bacitracin resistance protein) (Undecaprenyl pyrophosphate phosphatase)	ND	ND	ND	ND	ND
thrS	thrS	Cj0206	Threonine--tRNA ligase (EC 6.1.1.3) (Threonyl-tRNA synthetase) (ThrRS)	-1.0101	0.99	0.99	0.91	1.07
infC	infC	Cj0207	Translation initiation factor IF-3	1.39	1.38667	1.53	1.53	1.1
Cj0208	Cj0208	Cj0208	Putative DNA modification methylase (Adenine-specific methyltransferase) (EC 2.1.1.72)	1.47	1.47333	1.71	1.14	1.57
argC	argC	Cj0224	N-acetyl-gamma-glutamyl-phosphate reductase (AGPR) (EC 1.2.1.38) (N-acetyl-glutamate semialdehyde dehydrogenase) (NAGSA dehydrogenase)	2.15	2.15	1.53	1.79	3.13
Cj0225	Cj0225	Cj0225	Putative acetyltransferase (EC 2.3.-.-)	1.53	1.53	1.56	1.5	ND
argB	argB	Cj0226	Acetylglutamate kinase (EC 2.7.2.8) (N-acetyl-L-glutamate 5-phosphotransferase) (NAG kinase) (AGK)	2.06	2.06333	1.21	1.27	3.71
argD	argD	Cj0227	Acetylornithine aminotransferase (ACOAT) (EC 2.6.1.11)	1.35	1.34667	1.34	1.45	1.25
pcm	pcm	Cj0228c	Protein-L-isoaspartate O-methyltransferase (EC 2.1.1.77)	1.35	1.35	1.73	1.24	1.08
Cj0229	Cj0229	Cj0229	Putative acetyltransferase	-1.82927	0.546667	0.66	0.57	0.41
Cj0230c	Cj0230c	Cj0230c	Nicotinate phosphoribosyltransferase (EC 2.4.2.11)	1.38	1.38	1.54	1.28	1.32
nrdB	nrdB	Cj0231c	Ribonucleoside-diphosphate reductase subunit beta (EC 1.17.4.1)	1.03	1.02667	1.23	0.89	0.96
Cj0232c	Cj0232c	Cj0232c	Putative integral membrane protein	ND	ND	ND	ND	ND
pyrE	pyrE	Cj0233c	Orotate phosphoribosyltransferase (OPRT) (OPRTase) (EC 2.4.2.10)	-1.2605	0.793333	0.9	0.79	0.69
frr	frr	Cj0234c	Ribosome-recycling factor (RRF) (Ribosome-releasing factor)	-1.09489	0.913333	1.15	0.77	0.82
secG	secG	Cj0235c	Putative uncharacterized protein secG	1.03	1.03333	1.14	1.04	0.92
Cj0236c	Cj0236c	Cj0236c	Uncharacterized protein Cj0236c	-1.875	0.533333	0.63	0.56	0.41
cynT	cynT	Cj0237	Carbonic anhydrase (EC 4.2.1.1)	1.49	1.48667	1.21	1.71	1.54
Cj0238	Cj0238	Cj0238	Putative mechanosensitive ion channel family protein	1.69	1.68667	1.8	1.77	1.49
Cj0239c	Cj0239c	Cj0239c	Nitrogen fixation protein NifU	1.37	1.37	1.8	0.94	1.37
iscS	iscS	Cj0240c	Cysteine desulfurase (NifS protein homolog) (EC 2.8.1.7)	1.47	1.46667	2.1	0.96	1.34
Cj0241c	Cj0241c	Cj0241c	Bacteriohemerythrin	ND	ND	ND	ND	ND
Cj0243c	Cj0243c	Cj0243c	Putative uncharacterized protein	ND	ND	ND	ND	ND
rpmI	rpmI	Cj0244	50S ribosomal protein L35	-3.33333	0.3	0.28	0.41	0.21
rplT	rplT	Cj0245	50S ribosomal protein L20	-1.6129	0.62	0.64	0.61	0.61
Cj0248	Cj0248	Cj0248	Putative uncharacterized protein	-1.5544	0.643333	0.62	0.57	0.74
Cj0249	Cj0249	Cj0249	Putative uncharacterized protein	ND	ND	ND	ND	ND
Cj0250c	Cj0250c	Cj0250c	Putative MFS (Major Facilitator Superfamily) transport protein	ND	ND	ND	ND	ND
Cj0251c	Cj0251c	Cj0251c	Highly acidic protein	ND	ND	ND	ND	ND
moaC	moaC	Cj0252	Cyclic pyranopterin monophosphate synthase accessory protein (Molybdenum cofactor biosynthesis protein C)	-1.22951	0.813333	0.79	0.92	0.73
Cj0253	Cj0253	Cj0253	Uncharacterized protein Cj0253	-1.21951	0.82	0.78	0.87	0.81
Cj0254	Cj0254	Cj0254	Putative uncharacterized protein	-1.19048	0.84	0.84	0.75	0.93
exoA	exoA	Cj0255c	Exodeoxyribonuclease (EC 3.1.11.2)	-1.01695	0.983333	1.01	1.01	0.93
Cj0256	eptC	Cj0256	Putative sulfatase family protein	1.5	1.5	1.59	1.75	1.16
dgkA	dgkA	Cj0257	Diacylglycerol kinase (EC 2.7.1.107)	ND	ND	ND	ND	ND
Cj0258	Cj0258	Cj0258	Putative bacterial regulatory protein, ArsR family	ND	ND	ND	ND	ND
pyrC	pyrC	Cj0259	Dihydroorotase (EC 3.5.2.3)	1.54	1.54333	1.68	1.83	1.12
Cj0260c	Cj0260c	Cj0260c	Small hydrophobic protein	ND	ND	ND	ND	ND
Cj0261c	Cj0261c	Cj0261c	Putative SAM-dependent methyltransferase	1.02	1.02333	0.93	1.07	1.07
Cj0262c	Cj0262c	Cj0262c	Putative methyl-accepting chemotaxis signal transduction protein	1.03	1.03333	1	1.07	1.03
Cj0263	zupT	Cj0263	Zinc transporter ZupT	1.72	1.72	1.56	ND	1.87
Cj0264c	Cj0264c	Cj0264c	Molybdopterin containing oxidoreductase	-2.01342	0.496667	0.39	0.68	0.42
Cj0265c	Cj0265c	Cj0265c	Putative cytochrome C-type haem-binding periplasmic protein	-1.67598	0.596667	0.61	0.57	0.61
Cj0266c	Cj0266c	Cj0266c	Putative integral membrane protein	2.36	2.36	2.15	2.87	2.06
Cj0267c	Cj0267c	Cj0267c	Putative integral membrane protein	-1.31579	0.76	0.95	0.68	0.65
Cj0268c	Cj0268c	Cj0268c	Putative transmembrane protein	1.81	1.81	1.73	1.95	1.75
ilvE	ilvE	Cj0269c	Branched-chain amino acid aminotransferase (EC 2.6.1.42)	1.55	1.55333	1.34	1.77	1.55
Cj0270	Cj0270	Cj0270	Probable tautomerase Cj0270 (EC 5.3.2.-)	-1.91083	0.523333	0.35	0.5	0.72
Cj0271	Cj0271	Cj0271	Bacterioferritin comigratory protein homolog	-1.23457	0.81	0.74	0.82	0.87
Cj0272	Cj0272	Cj0272	Putative uncharacterized protein	-1.04167	0.96	1.2	0.85	0.83
fabZ	fabZ	Cj0273	3-hydroxyacyl-[acyl-carrier-protein] dehydratase FabZ (EC 4.2.1.59) ((3R)-hydroxymyristoyl-[acyl-carrier-protein] dehydratase) ((3R)-hydroxymyristoyl-ACP dehydrase) (Beta-hydroxyacyl-ACP dehydratase)	-1.06383	0.94	0.94	1.03	0.85
lpxA	lpxA	Cj0274	Acyl-[acyl-carrier-protein]--UDP-N-acetylglucosamine O-acyltransferase (UDP-N-acetylglucosamine acyltransferase) (EC 2.3.1.129)	-1.0274	0.973333	0.81	0.89	1.22
clpX	clpX	Cj0275	ATP-dependent Clp protease ATP-binding subunit ClpX	1.32	1.31667	1.3	1.32	1.33
mreB	mreB	Cj0276	Homolog of E. coli rod shape-determining protein	1.78	1.78	1.85	1.92	1.57
mreC	mreC	Cj0277	Homolog of E. coli rod shape-determining protein	1.53	1.53	1.84	1.27	1.48
carB	carB	Cj0279	Carbamoyl-phosphate synthase large chain (EC 6.3.5.5) (Carbamoyl-phosphate synthetase ammonia chain)	1.23	1.23333	1.35	1.2	1.15
Cj0280	Cj0280	Cj0280	Putative uncharacterized protein	1.31	1.30667	1.05	1.37	1.5
tal	tal	Cj0281c	Transaldolase (EC 2.2.1.2)	1.2	1.2	1.24	1.26	1.1
serB	serB	Cj0282c	Putative phosphoserine phosphatase (EC 3.1.3.3)	1.21	1.20667	1.2	1.23	1.19
cheW	cheW	Cj0283c	Chemotaxis protein	-1.1583	0.863333	0.81	0.88	0.9
cheA	cheA	Cj0284c	Chemotaxis histidine kinase (EC 2.7.3.-)	1.01	1.00667	0.93	0.95	1.14
cheV	cheV	Cj0285c	Chemotaxis protein (EC 2.7.3.-)	-1.03448	0.966667	0.88	0.95	1.07
Cj0286c	Cj0286c	Cj0286c	Putative uncharacterized protein	-1.5873	0.63	0.72	0.27	0.9
greA	greA	Cj0287c	Transcription elongation factor GreA (Transcript cleavage factor GreA)	-1.44231	0.693333	0.6	0.58	0.9
lpxB	lpxB	Cj0288c	Lipid-A-disaccharide synthase (EC 2.4.1.182)	1.06	1.06333	0.98	1.06	1.15
peb3	peb3	Cj0289c	Major antigenic peptide PEB3	1.01	1.01333	1	1.05	0.99
surE	surE	Cj0293	5'-nucleotidase SurE (EC 3.1.3.5) (Nucleoside 5'-monophosphate phosphohydrolase)	1.6	1.60333	2.02	1.32	1.47
Cj0294	Cj0294	Cj0294	Putative MoeB/ThiF family protein	1.23	1.29	1.28	1.35	1.24
Cj0295	Cj0295	Cj0295	Putative acetyltransferase (EC 2.3.1.-)	ND	ND	ND	ND	ND
panD	panD	Cj0296c	Aspartate 1-decarboxylase (EC 4.1.1.11) (Aspartate alpha-decarboxylase) [Cleaved into: Aspartate 1-decarboxylase beta chain; Aspartate 1-decarboxylase alpha chain]	1.13	1.13	1.42	0.84	1.13
panC	panC	Cj0297c	Pantothenate synthetase (PS) (EC 6.3.2.1) (Pantoate--beta-alanine ligase) (Pantoate-activating enzyme)	2.02	2.02	2.89	1.65	1.52
panB	panB	Cj0298c	3-methyl-2-oxobutanoate hydroxymethyltransferase (EC 2.1.2.11) (Ketopantoate hydroxymethyltransferase) (KPHMT)	1.92	1.91667	2.26	1.68	1.81
Cj0299	Cj0299	Cj0299	Putative periplasmic beta-lactamase (EC 3.5.2.6)	-1.93548	0.516667	0.56	0.55	0.44
modC	modC	Cj0300c	Putative molybdenum transport ATP-binding protein	1.53	1.53	1.79	ND	1.26
modB	modB	Cj0301c	Putative molybdenum transport system permease protein	ND	ND	ND	ND	ND
Cj0302c	Cj0302c	Cj0302c	Putative molybdenum-pterin binding protein	3.67	3.67	3.19	6.83	0.99
modA	modA	Cj0303c	Putative molybdate-binding lipoprotein	1.47	1.46667	1.39	1.63	1.38
bioC	bioC	Cj0304c	Putative biotin synthesis protein	1.75	1.75	1.62	ND	1.87
Cj0305c	Cj0305c	Cj0305c	Putative uncharacterized protein	1.54	1.54	1.22	1.86	ND
bioF	bioF	Cj0306c	8-amino-7-oxononanoate synthase (EC 2.3.1.47)	1.14	1.14	1.18	0.92	1.32
bioA	bioA	Cj0307	Adenosylmethionine-8-amino-7-oxononanoate aminotransferase (EC 2.6.1.62)	1.26	1.26	1.26	1.21	1.31
bioD	bioD	Cj0308c	ATP-dependent dethiobiotin synthetase BioD (EC 6.3.3.3) (DTB synthetase) (DTBS) (Dethiobiotin synthase)	1.28	1.28	1.23	1.57	1.04
Cj0309c	Cj0309c	Cj0309c	Putative efflux protein	ND	ND	ND	ND	ND
Cj0310c	Cj0310c	Cj0310c	Putative efflux protein	ND	ND	ND	ND	ND
Cj0311	rplY ctc	Cj0311	50S ribosomal protein L25 (General stress protein CTC)	-1.47783	0.676667	0.63	0.67	0.73
pth	pth	Cj0312	Peptidyl-tRNA hydrolase (PTH) (EC 3.1.1.29)	1.45	1.45333	1.17	1.6	1.59
Cj0313	Cj0313	Cj0313	Putative integral membrane protein	1.16	1.16333	1.13	1.3	1.06
lysA	lysA	Cj0314	Diaminopimelate decarboxylase (DAP decarboxylase) (DAPDC) (EC 4.1.1.20)	1.13	1.13	0.89	1.41	1.09
Cj0315	Cj0315	Cj0315	Putative HAD-superfamily hydrolase, subfamily IIA	1.55	1.54667	1.86	1.58	1.2
pheA	pheA	Cj0316	Chorismate mutase/prephenate dehydratase (EC 4.2.1.51) (EC 5.4.99.5)	1.03	1.03333	1.14	1.09	0.87
hisC	hisC	Cj0317	Histidinol-phosphate aminotransferase (EC 2.6.1.9) (Imidazole acetol-phosphate transaminase)	1.03	1.02667	1.3	1.05	0.73
fliF	fliF	Cj0318	Flagellar M-ring protein	1.22	1.21667	1.21	1.2	1.24
fliG	fliG	cj0319	Flagellar motor switch protein	1.34	1.33667	1.71	1.39	0.91
fliH	fliH	Cj0320	Putative flagellar assembly protein	-1.24481	0.803333	0.87	0.77	0.77
dxs	dxs	Cj0321	1-deoxy-D-xylulose-5-phosphate synthase (EC 2.2.1.7) (1-deoxyxylulose-5-phosphate synthase) (DXP synthase) (DXPS)	1.56	1.56	1.66	1.29	1.73
perR	perR	Cj0322	Peroxide stress regulator	-1.1236	0.89	0.87	0.99	0.81
Cj0323	Cj0323	Cj0323	Putative uncharacterized protein	-1.50754	0.663333	0.49	0.77	0.73
ubiE	ubiE	Cj0324	Ubiquinone/menaquinone biosynthesis methyltransferase ubiE (EC 2.1.1.163) (EC 2.1.1.201) (2-methoxy-6-polyprenyl-1,4-benzoquinol methylase) (Demethylmenaquinone methyltransferase)	-1.04167	0.96	0.93	0.79	1.16
xseA	xseA	Cj0325	Exodeoxyribonuclease 7 large subunit (EC 3.1.11.6) (Exodeoxyribonuclease VII large subunit) (Exonuclease VII large subunit)	1.52	1.51667	1.04	1.56	1.95
serC	serC	Cj0326	Phosphoserine aminotransferase (EC 2.6.1.52) (Phosphohydroxythreonine aminotransferase) (PSAT)	-1.03093	0.97	1.06	0.96	0.89
Cj0327	Cj0327	Cj0327	Putative endoribonuclease L-PSP family protein	-1.20968	0.826667	0.86	0.88	0.74
fabH	fabH	Cj0328c	3-oxoacyl-[acyl-carrier-protein] synthase 3 (EC 2.3.1.180) (3-oxoacyl-[acyl-carrier-protein] synthase III) (Beta-ketoacyl-ACP synthase III) (KAS III)	1.2	1.19667	1.05	1.43	1.11
plsX	plsX	Cj0329c	Phosphate acyltransferase (EC 2.3.1.n2) (Acyl-ACP phosphotransacylase) (Acyl-[acyl-carrier-protein]--phosphate acyltransferase) (Phosphate-acyl-ACP acyltransferase)	-1.03806	0.963333	1.09	0.95	0.85
rpmF	rpmF	Cj0330c	50S ribosomal protein L32	1	0.996667	1.17	1.44	0.38
Cj0331c	Cj0331c	Cj0331c	Putative uncharacterized protein	-1.13636	0.88	0.88	ND	ND
ndk	ndk	Cj0332c	Nucleoside diphosphate kinase (NDK) (NDP kinase) (EC 2.7.4.6) (Nucleoside-2-P kinase)	-1.5625	0.64	0.59	0.71	0.62
fdxA	fdxA	Cj0333c	Ferredoxin	-1.75439	0.57	0.25	0.62	0.84
ahpC	ahpC	Cj0334	Alkyl hydroperoxide reductase (EC 3.4.-.-)	-1.16279	0.86	0.95	0.73	0.9
flhB	flhB	Cj0335	Flagellar biosynthetic protein	1.37	1.37	1.32	1.44	1.35
motB	motB	Cj0336c	Putative flagellar motor protein	1.03	1.03	1.23	0.92	0.94
motA	motA	Cj0337c	Putative flagellar motor proton channel	-1.07143	0.933333	0.89	1.01	0.9
polA	polA	Cj0338c	DNA polymerase (EC 2.7.7.7)	-1.28755	0.776667	0.76	0.81	0.76
Cj0339	Cj0339	Cj0339	Putative MFS (Major Facilitator Superfamily) transport protein	2.01	2.01333	1.96	1.83	2.25
Cj0340	Cj0340	Cj0340	Putative nucleoside hydrolase	1.02	1.02	1.13	0.96	0.97
Cj0341c	Cj0341c	Cj0341c	Putative integral membrane protein	ND	ND	ND	ND	ND
uvrA	uvrA	Cj0342c	Excinuclease ABC subunit A	1.26	1.25667	1.26	1.28	1.23
Cj0343c	Cj0343c	Cj0343c	Putative integral membrane protein	ND	ND	ND	ND	ND
Cj0344	Cj0344	Cj0344	Putative uncharacterized protein	ND	ND	ND	ND	ND
trpE	trpE	Cj0345	Putative anthranilate synthase component I (EC 4.1.3.27)	1.6	1.59667	1.52	1.56	1.71
trpD	trpD	Cj0346	Anthranilate synthase component II (EC 4.1.3.27)	1.33	1.33	1.53	1.38	1.08
trpF	trpF	Cj0347	N-(5'-phosphoribosyl)anthranilate isomerase (PRAI) (EC 5.3.1.24)	1.31	1.31	1.42	1.2	ND
trpB	trpB	Cj0348	Tryptophan synthase beta chain (EC 4.2.1.20)	1.26	1.26	1.16	1.25	1.37
trpA	trpA	Cj0349	Tryptophan synthase alpha chain (EC 4.2.1.20)	-1.07143	0.933333	1.08	1.03	0.69
Cj0350	Cj0350	Cj0350	Putative uncharacterized protein	-1.2605	0.793333	0.6	0.83	0.95
fliN	fliN	Cj0351	Flagellar motor switch protein	-2	0.5	0.63	0.31	0.56
Cj0352	Cj0352	Cj0352	Putative transmembrane protein	-1.92308	0.52	0.27	0.5	0.79
Cj0353c	Cj0353c	Cj0353c	Phosphatase (EC 3.6.1.11) (EC 3.6.1.40)	1.57	1.56667	1.51	1.74	1.45
fdxB	fdxB	Cj0354c	Ferredoxin	ND	ND	ND	ND	ND
Cj0355c	Cj0355c	Cj0355c	Two-component regulator	-1.28755	0.776667	0.79	0.76	0.78
folB	folB	Cj0356c	Putative dihydroneopterin aldolase (EC 4.1.2.25)	1.27	1.26667	1.02	0.85	1.93
Cj0357c	plsY	Cj0357c	Glycerol-3-phosphate acyltransferase (Acyl-PO4 G3P acyltransferase) (Acyl-phosphate--glycerol-3-phosphate acyltransferase) (G3P acyltransferase) (GPAT) (EC 2.3.1.n3) (Lysophosphatidic acid synthase) (LPA synthase)	1.07	1.07	1.01	1.21	0.99
Cj0358	Cj0358	Cj0358	Putative cytochrome C551 peroxidase (EC 1.11.1.5)	-2.12766	0.47	0.2	0.34	0.87
glmM	glmM	Cj0360	Phosphoglucosamine mutase (EC 5.4.2.10)	1.69	1.69	1.75	1.48	1.84
lspA	lspA	Cj0361	Lipoprotein signal peptidase (EC 3.4.23.36) (Prolipoprotein signal peptidase) (Signal peptidase II) (SPase II)	ND	ND	ND	ND	ND
Cj0362	Cj0362	Cj0362	Putative integral membrane protein	2.03	2.03333	2.24	2.46	1.4
Cj0363c	Cj0363c	Cj0363c	Putative oxygen-independent coproporphyrinogen III oxidase (EC 1.3.99.22)	1.12	1.12	1.11	1.15	1.1
Cj0364	Cj0364	Cj0364	Putative uncharacterized protein	-1.5	0.666667	0.72	0.61	0.67
cmeC	cmeC	Cj0365c	Outer membrane channel protein CmeC (Multidrug efflux system CmeABC)	1.64	1.64	1.23	1.65	2.04
cmeB	cmeB	Cj0366c	Inner membrane efflux transporter CmeB (Multidrug efflux system CmeABC)	2.01	2.00667	2.05	2.04	1.93
cmeA	cmeA	Cj0367c	Periplasmic fusion protein CmeA (Multidrug efflux system CmeABC)	1.9	1.90333	1.86	1.91	1.94
cmeR	cmeR	Cj0368c	Transcriptional regulator CmeR	-1.0989	0.91	0.9	0.92	0.91
Cj0369c	Cj0369c	Cj0369c	Putative ferredoxin domain-containing integral membrane protein	-1.4218	0.703333	0.51	0.64	0.96
rpsU	rpsU	Cj0370	30S ribosomal protein S21	-2.34375	0.426667	0.35	0.37	0.56
Cj0371	Cj0371	Cj0371	UPF0323 lipoprotein Cj0371	-1.16732	0.856667	0.8	0.71	1.06
Cj0372	Cj0372	Cj0372	Putative glutathionylspermidine synthase (EC 6.3.1.8)	1.46	1.46	1.18	1.33	1.87
Cj0373	Cj0373	Cj0373	Putative D-2-hydroxyacid dehydrogenase	1.13	1.12667	1.12	1.07	1.19
Cj0374	Cj0374	Cj0374	UPF0234 protein Cj0374	1.25	1.24667	1.15	1.17	1.42
Cj0375	Cj0375	Cj0375	Putative lipoprotein	1.73	1.73	1.48	1.77	1.94
Cj0376	Cj0376	Cj0376	Putative periplasmic protein	-1.17647	0.85	0.96	0.88	0.71
Cj0377	Cj0377	Cj0377	Putative AAA family ATPase	2.14	2.14	1.54	2.9	1.98
Cj0378c	Cj0378c	Cj0378c	Putative ferric reductase-like transmembrane protein	ND	ND	ND	ND	ND
Cj0379c	yedY	Cj0379c	Sulfoxide reductase catalytic subunit YedY (EC 1.8.-.-)	1.17	1.17	1.41	1.31	0.79
Cj0380c	Cj0380c	Cj0380c	Putative uncharacterized protein	ND	ND	ND	ND	ND
pyrF	pyrF	Cj0381c	Orotidine 5'-phosphate decarboxylase (EC 4.1.1.23) (OMP decarboxylase) (OMPDCase) (OMPdecase)	1.02	1.02	1.15	0.9	1.01
nusB	nusB	Cj0382c	N utilization substance protein B homolog (Protein NusB)	-1.70455	0.586667	0.48	0.76	0.52
ribH	ribH	Cj0383c	6,7-dimethyl-8-ribityllumazine synthase (DMRL synthase) (LS) (Lumazine synthase) (EC 2.5.1.78)	1.03	1.03	1.13	1	0.96
kdsA	kdsA	Cj0384c	2-dehydro-3-deoxyphosphooctonate aldolase (EC 2.5.1.55) (3-deoxy-D-manno-octulosonic acid 8-phosphate synthase) (KDO-8-phosphate synthase) (KDO 8-P synthase) (KDOPS) (Phospho-2-dehydro-3-deoxyoctonate aldolase)	-1.20968	0.826667	0.71	0.8	0.97
Cj0385c	Cj0385c	Cj0385c	Putative integral membrane protein	ND	ND	ND	ND	ND
engA	der	Cj0386	GTPase Der (GTP-binding protein EngA)	-1.46341	0.683333	0.69	0.57	0.79
aroK	aroK	Cj0387	Shikimate kinase (SK) (EC 2.7.1.71)	1.22	1.21667	1.1	1.15	1.4
trpS	trpS	Cj0388	Tryptophan--tRNA ligase (EC 6.1.1.2) (Tryptophanyl-tRNA synthetase) (TrpRS)	1.04	1.04	0.93	1.07	1.12
serS	serS	Cj0389	Serine--tRNA ligase (EC 6.1.1.11) (Seryl-tRNA synthetase) (SerRS) (Seryl-tRNA(Ser/Sec) synthetase)	-1.02041	0.98	1.1	1	0.84
Cj0390	Cj0390	Cj0390	Putative transmembrane protein	-1.70455	0.586667	0.58	0.75	0.43
Cj0391c	fedB	Cj0391c	Putative uncharacterized protein	-1.14068	0.876667	0.82	0.85	0.96
pyk	pyk	Cj0392c	Pyruvate kinase (EC 2.7.1.40)	-1.47059	0.68	0.68	0.74	0.62
mqo	mqo	Cj0393c	Probable malate:quinone oxidoreductase (EC 1.1.5.4) (MQO) (Malate dehydrogenase [quinone])	-1.50754	0.663333	0.5	0.56	0.93
Cj0394c	coaX	Cj0394c	Type III pantothenate kinase (EC 2.7.1.33) (PanK-III) (Pantothenic acid kinase)	1.41	1.41333	1.41	1.5	1.33
Cj0395c	Cj0395c	Cj0395c	Putative uncharacterized protein	ND	ND	ND	ND	ND
Cj0396c	Cj0396c	Cj0396c	Putative lipoprotein	-1.1583	0.863333	0.89	0.69	1.01
Cj0397c	Cj0397c	Cj0397c	Putative uncharacterized protein	-1.2	0.833333	0.8	0.81	0.89
gatC	gatC	Cj0398	Glutamyl-tRNA(Gln) amidotransferase subunit C (Glu-ADT subunit C) (EC 6.3.5.-)	-1.72414	0.58	0.7	0.5	0.54
Cj0399	Cj0399	Cj0399	Colicin V production protein homolog	-1.01351	0.986667	0.76	0.95	1.25
fur	fur	Cj0400	Ferric uptake regulation protein (Ferric uptake regulator)	-1.50754	0.663333	0.56	0.54	0.89
lysS	lysS	Cj0401	Lysine--tRNA ligase (EC 6.1.1.6) (Lysyl-tRNA synthetase) (LysRS)	-1.10294	0.906667	0.81	0.96	0.95
glyA	glyA	Cj0402	Serine hydroxymethyltransferase (SHMT) (Serine methylase) (EC 2.1.2.1)	-1.30435	0.766667	0.77	0.78	0.75
Cj0403	Cj0403	Cj0403	Putative uncharacterized protein	-1.54639	0.646667	0.51	0.47	0.96
Cj0404	Cj0404	Cj0404	Putative transmembrane protein	-1.19522	0.836667	0.66	0.86	0.99
aroE	aroE	Cj0405	Shikimate dehydrogenase (EC 1.1.1.25)	-1.0101	0.99	0.95	0.97	1.05
Cj0406c	Cj0406c	Cj0406c	Putative lipoprotein	-1.88679	0.53	0.54	0.5	0.55
lgt	lgt	Cj0407	Prolipoprotein diacylglyceryl transferase (EC 2.4.99.-)	ND	ND	ND	ND	ND
frdC	frdC	Cj0408	Fumarate reductase cytochrome B subunit	-1.39535	0.716667	0.57	0.69	0.89
frdA	frdA	Cj0409	Fumarate reductase flavoprotein subunit (EC 1.3.99.1)	-1.2766	0.783333	0.78	0.65	0.92
frdB	frdB	Cj0410	Fumarate reductase iron-sulfur protein (EC 1.3.99.1)	-1.22449	0.816667	0.73	0.73	0.99
Cj0411	Cj0411	Cj0411	Putative ATP/GTP binding protein	-1.77515	0.563333	0.64	0.43	0.62
Cj0412	Cj0412	Cj0412	Putative ATP/GTP binding protein	-2.58621	0.386667	0.54	0.27	0.35
Cj0413	Cj0413	Cj0413	Putative periplasmic protein	-2.65487	0.376667	0.41	0.42	0.3
Cj0414	Cj0414	Cj0414	Putative oxidoreductase subunit	-1.70455	0.586667	0.56	0.42	0.78
Cj0415	Cj0415	Cj0415	Putative GMC oxidoreductase subunit	-1.92308	0.52	0.56	0.42	0.58
Cj0416	Cj0416	Cj0416	Putative uncharacterized protein	ND	ND	ND	ND	ND
Cj0417	Cj0417	Cj0417	Putative uncharacterized protein	ND	ND	ND	ND	ND
Cj0418c	Cj0418c	Cj0418c	Putative uncharacterized protein	ND	ND	ND	ND	ND
Cj0419	Cj0419	Cj0419	Putative histidine triad (HIT) family protein	1.01	1.01333	1.14	0.84	1.06
Cj0420	Cj0420	Cj0420	Putative periplasmic protein	-2.05479	0.486667	0.51	0.54	0.41
Cj0421c	Cj0421c	Cj0421c	Putative integral membrane protein	ND	ND	ND	ND	ND
Cj0422c	Cj0422c	Cj0422c	Putative H-T-H containing protein	ND	ND	ND	ND	ND
Cj0423	Cj0423	Cj0423	Putative integral membrane protein	ND	ND	ND	ND	ND
Cj0424	Cj0424	Cj0424	Putative acidic periplasmic protein	ND	ND	ND	ND	ND
Cj0425	Cj0425	Cj0425	Putative periplasmic protein	ND	ND	ND	ND	ND
Cj0426	Cj0426	Cj0426	Putative ABC transporter ATP-binding protein	-1.23967	0.806667	0.67	0.71	1.04
Cj0427	Cj0427	Cj0427	Putative uncharacterized protein	-1.46341	0.683333	0.53	0.76	0.76
Cj0428	Cj0428	Cj0428	Putative uncharacterized protein	ND	ND	ND	ND	ND
Cj0429c	Cj0429c	Cj0429c	Putative uncharacterized protein	-1.30435	0.766667	0.73	0.71	0.86
Cj0430	Cj0430	Cj0430	Putative integral membrane protein	ND	ND	ND	ND	ND
Cj0431	Cj0431	Cj0431	Putative periplasmic ATP/GTP-binding protein	ND	ND	ND	ND	ND
murD	murD	Cj0432c	UDP-N-acetylmuramoylalanine--D-glutamate ligase (EC 6.3.2.9) (D-glutamic acid-adding enzyme) (UDP-N-acetylmuramoyl-L-alanyl-D-glutamate synthetase)	-1.06383	0.94	0.98	1.01	0.83
mraY	mraY	Cj0433c	Phospho-N-acetylmuramoyl-pentapeptide-transferase (EC 2.7.8.13) (UDP-MurNAc-pentapeptide phosphotransferase)	2.41	2.41	2.04	2.87	2.32
pgm	gpmI	Cj0434	2,3-bisphosphoglycerate-independent phosphoglycerate mutase (BPG-independent PGAM) (Phosphoglyceromutase) (iPGM) (EC 5.4.2.1)	-1.20968	0.826667	0.86	0.84	0.78
fabG	fabG	Cj0435	3-oxoacyl-[acyl-carrier protein] reductase (EC 1.1.1.100)	-1.64835	0.606667	0.5	0.53	0.79
Cj0436	Cj0436	Cj0436	Putative pyridoxamine 5'-phosphate oxidase (EC 1.4.3.5)	-1.86335	0.536667	0.44	0.37	0.8
sdhA	sdhA	Cj0437	Succinate dehydrogenase flavoprotein subunit (EC 1.3.99.1)	-2.54237	0.393333	0.2	0.58	0.4
sdhB	sdhB	Cj0438	Putative succinate dehydrogenase iron-sulfur protein (EC 1.3.5.1)	-3.2967	0.303333	0.24	0.47	0.2
sdhC	sdhC	Cj0439	Putative succinate dehydrogenase subunit C (EC 1.3.99.1)	-2.17391	0.46	0.25	0.54	0.59
Cj0440c	Cj0440c	Cj0440c	Putative transcriptional regulator	-2.06897	0.483333	0.37	0.48	0.6
acpP	acpP	Cj0441	Acyl carrier protein (ACP)	-1.45631	0.686667	0.6	0.73	0.73
fabF	fabF	Cj0442	3-oxoacyl-[acyl-carrier-protein] synthase 2 (EC 2.3.1.179)	1.01	1.00667	0.96	0.95	1.11
accA	accA	Cj0443	Acetyl-coenzyme A carboxylase carboxyl transferase subunit alpha (ACCase subunit alpha) (Acetyl-CoA carboxylase carboxyltransferase subunit alpha) (EC 6.4.1.2)	1.66	1.66333	1.41	1.63	1.95
Cj0447	Cj0447	Cj0447	Putative NUDIX hydrolase family protein	ND	ND	ND	ND	ND
Cj0448c	Cj0448c	Cj0448c	Putative MCP-type signal transduction protein	-1.74419	0.573333	0.42	0.55	0.75
Cj0449c	Cj0449c	Cj0449c	Putative uncharacterized protein	-3.61446	0.276667	0.28	0.33	0.22
rpmB	rpmB	Cj0450c	50S ribosomal protein L28	1.05	1.05	1.06	1.14	0.95
rep	rep	Cj0451	Ribulose-phosphate 3-epimerase (EC 5.1.3.1)	1.65	1.65333	1.79	1.87	1.3
dnaQ	dnaQ	Cj0452	Exonuclease, dna polymerase III epsilon subunit (EC 2.7.7.7)	1.48	1.48	2.09	1.12	1.23
thiC	thiC	Cj0453	Phosphomethylpyrimidine synthase (EC 4.1.99.17) (Hydroxymethylpyrimidine phosphate synthase) (HMP-P synthase) (HMP-phosphate synthase) (HMPP synthase) (Thiamine biosynthesis protein ThiC)	2.21	2.20667	1.76	1.77	3.09
Cj0454c	Cj0454c	Cj0454c	Putative membrane protein	-1.04895	0.953333	0.75	0.63	1.48
Cj0455c	Cj0455c	Cj0455c	Putative membrane protein	1.41	1.41	1.41	1.61	1.21
Cj0456c	Cj0456c	Cj0456c	Putative uncharacterized protein	-1.04895	0.953333	0.9	0.88	1.08
Cj0457c	Cj0457c	Cj0457c	Putative lipoprotein	ND	ND	ND	ND	ND
miaB	miaB	Cj0458c	(Dimethylallyl)adenosine tRNA methylthiotransferase MiaB (EC 2.-.-.-) (tRNA-i(6)A37 methylthiotransferase)	-1.11524	0.896667	0.88	0.95	0.86
Cj0459c	Cj0459c	Cj0459c	Putative uncharacterized protein	-1.70455	0.586667	0.55	0.6	0.61
nusA	nusA	Cj0460	Transcription termination factor	-1.7341	0.576667	0.53	0.61	0.59
Cj0461c	Cj0461c	Cj0461c	Putative MFS (Major Facilitator Superfamily) transport protein	ND	ND	ND	ND	ND
Cj0462	Cj0462	Cj0462	Putative radical SAM domain protein	-1.43541	0.696667	0.69	0.67	0.73
Cj0463	Cj0463	Cj0463	Zinc protease-like protein	-1.05263	0.95	1	0.91	0.94
recG	recG	Cj0464	ATP-dependent DNA helicase (EC 3.6.1.-)	-1.18577	0.843333	1.09	0.69	0.75
ctb	ctb	Cj0465c	Group 3 truncated hemoglobin ctb (Cj-trHbP) (Truncated Hb)	-1.01695	0.983333	0.83	0.94	1.18
nssR	nssR	Cj0466	Transcriptional regulator	-1.6129	0.62	0.43	0.66	0.77
Cj0467	Cj0467	Cj0467	Amino-acid ABC transporter integral membrane protein	ND	ND	ND	ND	ND
Cj0468	Cj0468	Cj0468	Amino-acid ABC transporter integral membrane protein	1.5	1.5	1.34	1.92	1.24
Cj0469	Cj0469	Cj0469	Amino-acid ABC transporter ATP-binding protein	1.01	1.01	0.93	0.96	1.14
tuf	tuf	Cj0470	Elongation factor Tu (EF-Tu)	-1.0274	0.973333	0.97	0.98	0.97
rpmG	rpmG	Cj0471	50S ribosomal protein L33	-9.375	0.106667	0.1	0.1	0.12
secE	secE	Cj0472	Preprotein translocase SecE subunit	ND	ND	ND	ND	ND
nusG	nusG	Cj0473	Transcription termination/antitermination protein NusG	1.37	1.36667	1.83	1.12	1.15
rplK	rplK	Cj0474	50S ribosomal protein L11	1.6	1.6	1.03	1.03	2.74
rplA	rplA	Cj0475	50S ribosomal protein L1	1.03	1.02667	0.66	0.79	1.63
rplJ	rplJ	Cj0476	50S ribosomal protein L10	1.06	1.05667	1.28	1	0.89
rplL	rplL	Cj0477	50S ribosomal protein L7/L12	1.31	1.30667	1.36	1.45	1.11
rpoB	rpoB	Cj0478	DNA-directed RNA polymerase subunit beta (RNAP subunit beta) (EC 2.7.7.6) (RNA polymerase subunit beta) (Transcriptase subunit beta)	1.14	1.13667	1.33	1.16	0.92
rpoC	rpoC	Cj0479	DNA-directed RNA polymerase subunit beta' (RNAP subunit beta') (EC 2.7.7.6) (RNA polymerase subunit beta') (Transcriptase subunit beta')	1.17	1.16667	1.27	1.38	0.85
Cj0480c	Cj0480c	Cj0480c	Putative transcriptional regulator	ND	ND	ND	ND	ND
dapA	dapA	Cj0481	Putative dihydrodipicolinate synthase (EC 4.2.1.52)	-1.54639	0.646667	0.83	0.53	0.58
Cj0483	uxaA' Cj0483	Cj0483	Putative altronate hydrolase C-terminus (EC 4.2.1.7)	-1.92308	0.52	ND	0.54	0.49
Cj0485	Cj0485	Cj0485	Putative oxidoreductase	2.03	2.02667	1.22	2.3	2.56
Cj0486	Cj0486	Cj0486	Putative sugar transporter	ND	ND	ND	ND	ND
Cj0487	Cj0487	Cj0487	Putative amidohydrolase	-1.38249	0.723333	0.46	0.8	0.91
Cj0488	Cj0488	Cj0488	Putative uncharacterized protein	1.39	1.39	1.47	1.3	ND
rpsL	rpsL	Cj0491	30S ribosomal protein S12	1.45	1.45	1.43	1.45	1.47
rpsG	rpsG	Cj0492	30S ribosomal protein S7	1.16	1.15667	0.99	1.09	1.39
fusA	fusA	Cj0493	Elongation factor G (EF-G)	1.07	1.07	1.12	1.12	0.97
Cj0494	Cj0494	Cj0494	Putative exporting protein	ND	ND	ND	ND	ND
Cj0495	Cj0495	Cj0495	Putative methyltransferase domain protein	ND	ND	ND	ND	ND
Cj0496	Cj0496	Cj0496	Putative uncharacterized protein	ND	ND	ND	ND	ND
Cj0497	Cj0497	Cj0497	Putative lipoprotein	1.07	1.06667	1.17	1.07	0.96
trpC	trpC	Cj0498	Indole-3-glycerol phosphate synthase (IGPS) (EC 4.1.1.48)	1.09	1.09333	1	1.23	1.05
Cj0499	Cj0499	Cj0499	Putative histidine triad (HIT) family protein	1.35	1.35	1.33	1.28	1.44
Cj0500	Cj0500	Cj0500	Putative rhodanese-like domain protein	ND	ND	ND	ND	ND
hemH	hemH	Cj0503c	Ferrochelatase (EC 4.99.1.1) (Heme synthase) (Protoheme ferro-lyase)	1.46	1.46	1.63	1.63	1.12
Cj0504c	Cj0504c	Cj0504c	Putative oxidoreductase	1.12	1.12333	1.23	1.14	1
Cj0505c	Cj0505c	Cj0505c	Putative aminotransferase (DegT family). Functional classification-Misc	1.13	1.12667	1.42	0.96	1
alaS	alaS	Cj0506	Alanine--tRNA ligase (EC 6.1.1.7) (Alanyl-tRNA synthetase) (AlaRS)	-1.06007	0.943333	1.15	0.98	0.7
maf	Cj0507	Cj0507	Maf-like protein Cj0507	1.02	1.02	0.9	1.04	1.12
pbpA	pbpA	Cj0508	Penicillin-binding protein	1.55	1.55333	1.59	1.75	1.32
clpB	clpB	Cj0509c	Chaperone protein ClpB	1.12	1.12	1.15	1.15	1.06
Cj0510c	Cj0510c	Cj0510c	Putative uncharacterized protein	ND	ND	ND	ND	ND
Cj0511	Cj0511	Cj0511	Putative secreted protease	1.21	1.21333	1.25	1.2	1.19
purC	purC	Cj0512	Phosphoribosylaminoimidazole-succinocarboxamide synthase (EC 6.3.2.6) (SAICAR synthetase)	1.17	1.17333	1.39	1	1.13
purS	purS	Cj0513	Phosphoribosylformylglycinamidine (FGAM) synthase	-1.68539	0.593333	0.66	0.61	0.51
purQ	purQ	Cj0514	Phosphoribosylformylglycinamidine synthase 1 (EC 6.3.5.3) (Phosphoribosylformylglycinamidine synthase I) (FGAM synthase I)	-1.01351	0.986667	0.81	1.01	1.14
Cj0515	Cj0515	Cj0515	Putative periplasmic protein	1.58	1.58	1.46	1.6	1.68
plsC	plsC	Cj0516	Putative 1-acyl-SN-glycerol-3-phosphate acyltransferase (EC 2.3.1.51)	1.07	1.07333	1.04	1.01	1.17
crcB	crcB	Cj0517	Protein CrcB homolog	ND	ND	ND	ND	ND
htpG	htpG	Cj0518	Chaperone protein HtpG (Heat shock protein HtpG) (High temperature protein G)	1.19	1.19333	1.32	1.19	1.07
Cj0519	Cj0519	Cj0519	Putative rhodanese-like domain protein	1.09	1.09	0.93	1.15	1.19
Cj0520	Cj0520	Cj0520	Putative membrane protein	1.5	1.50333	1.42	1.76	1.33
pbpB	pbpB	Cj0525c	Putative penicillin-binding protein	1.09	1.08667	0.96	1.08	1.22
fliE	fliE	Cj0526c	Flagellar hook-basal body complex protein FliE	-1.47783	0.676667	0.52	0.57	0.94
flgC	flgC	Cj0527c	Flagellar basal-body rod protein	1.12	1.12333	1.09	1.22	1.06
flgB	flgB	Cj0528c	Flagellar basal body rod protein FlgB	-1.2987	0.77	0.71	0.6	1
Cj0529c	Cj0529c	Cj0529c	Putative aminodeoxychorismate lyase family protein	-1.32743	0.753333	0.99	0.75	0.52
Cj0530	Cj0530	Cj0530	Putative periplasmic protein	-1.16279	0.86	0.9	0.95	0.73
icd	icd	Cj0531	Isocitrate dehydrogenase (EC 1.1.1.42)	-1.40187	0.713333	0.78	0.74	0.62
mdh	mdh	Cj0532	Probable malate dehydrogenase (EC 1.1.1.37)	-1.22951	0.813333	0.81	0.75	0.88
sucC	sucC	Cj0533	Succinyl-CoA ligase [ADP-forming] subunit beta (EC 6.2.1.5) (Succinyl-CoA synthetase subunit beta) (SCS-beta)	-1.45631	0.686667	0.68	0.76	0.62
sucD	sucD	Cj0534	Succinyl-CoA ligase [ADP-forming] subunit alpha (EC 6.2.1.5)	-1.03448	0.966667	0.9	0.92	1.08
oorD	oorD	Cj0535	OORD subunit of 2-oxoglutarate:acceptor oxidoreductase	-1.22951	0.813333	0.84	0.81	0.79
oorA	oorA	Cj0536	OORA subunit of 2-oxoglutarate:acceptor oxidoreductase	-1.22951	0.813333	0.77	0.76	0.91
oorB	oorB	Cj0537	OORB subunit of 2-oxoglutarate:acceptor oxidoreductase	1.04	1.04333	1.04	0.91	1.18
oorC	oorC	Cj0538	OORC subunit of 2-oxoglutarate:acceptor oxidoreductase	1.25	1.25	1.19	1.57	0.99
Cj0539	Cj0539	Cj0539	Putative uncharacterized protein	-1.2766	0.783333	0.69	0.77	0.89
Cj0540	Cj0540	Cj0540	Putative exporting protein	-1.81818	0.55	0.59	0.64	0.42
Cj0541	Cj0541	Cj0541	Polyprenyl synthetase (EC 2.5.1.-)	1.18	1.18	1.26	1.12	1.16
hemA	hemA	Cj0542	Glutamyl-tRNA reductase (GluTR) (EC 1.2.1.70)	1.24	1.23667	1.24	1.22	1.25
proS	proS	Cj0543	Proline--tRNA ligase (EC 6.1.1.15) (Prolyl-tRNA synthetase) (ProRS)	1.2	1.19667	1.14	1.4	1.05
Cj0544	Cj0544	Cj0544	Putative integral membrane protein	ND	ND	ND	ND	ND
hemC	hemC	Cj0545	Porphobilinogen deaminase (PBG) (EC 2.5.1.61) (Hydroxymethylbilane synthase) (HMBS) (Pre-uroporphyrinogen synthase)	1.06	1.06	1.02	1.06	1.1
ubiD	ubiD	Cj0546	Putative 3-octaprenyl-4-hydroxybenzoate carboxy-lyase (EC 4.1.1.-)	1.26	1.25667	1.17	1.39	1.21
flaG	flaG	Cj0547	Flagellar protein	-1.6129	0.62	0.63	0.6	ND
fliD	fliD	Cj0548	Flagellar hook-associated protein 2 (HAP2) (Filament cap protein) (Flagellar cap protein)	1.25	1.24667	1.3	1.24	1.2
fliS	fliS	Cj0549	Flagellar protein	-1.09091	0.916667	0.94	0.94	0.87
Cj0550	Cj0550	Cj0550	Putative uncharacterized protein	-1.94805	0.513333	0.26	0.7	0.58
efp	efp	Cj0551	Elongation factor P (EF-P)	-1.70455	0.586667	0.51	0.63	0.62
Cj0552	Cj0552	Cj0552	Putative membrane protein	1.37	1.37	1.27	1.7	1.14
Cj0553	Cj0553	Cj0553	Putative integral membrane protein	ND	ND	ND	ND	ND
Cj0554	Cj0554	Cj0554	Putative uncharacterized protein	-1.53061	0.653333	0.58	0.71	0.67
Cj0555	Cj0555	Cj0555	Putative dicarboxylate carrier protein MatC	ND	ND	ND	ND	ND
Cj0556	Cj0556	Cj0556	Putative amidohydrolase family protein	1	1.00333	0.75	1.03	1.23
Cj0557c	Cj0557c	Cj0557c	Putative integral membrane protein	ND	ND	ND	ND	ND
proA	proA	Cj0558c	Gamma-glutamyl phosphate reductase (GPR) (EC 1.2.1.41) (Glutamate-5-semialdehyde dehydrogenase) (Glutamyl-gamma-semialdehyde dehydrogenase) (GSA dehydrogenase)	-1.24481	0.803333	1.07	0.59	0.75
Cj0559	Cj0559	Cj0559	Putative pyridine nucleotide-disulphide oxidoreductase	-1.35747	0.736667	0.86	0.72	0.63
Cj0560	Cj0560	Cj0560	Putative MATE family transport protein	ND	ND	ND	ND	ND
Cj0561c	Cj0561c	Cj0561c	Putative periplasmic protein	-1.22449	0.816667	0.75	0.8	0.9
dnaB	dnaB	Cj0562	Replicative DNA helicase (EC 3.6.1.-)	-1.23457	0.81	0.71	0.84	0.88
Cj0563	Cj0563	Cj0563	Putative uncharacterized protein	ND	ND	ND	ND	ND
Cj0564	Cj0564	Cj0564	Putative integral membrane protein	ND	ND	ND	ND	ND
Cj0566	Cj0566	Cj0566	Putative uncharacterized protein	1.11	1.11333	0.78	1.43	1.13
Cj0567	Cj0567	Cj0567	Putative uncharacterized protein	ND	ND	ND	ND	ND
Cj0570	Cj0570	Cj0570	Putative ATP/GTP binding protein	ND	ND	ND	ND	ND
Cj0571	Cj0571	Cj0571	Putative transcriptional regulator	ND	ND	ND	ND	ND
ribB	ribB	Cj0572	3,4-dihydroxy-2-butanone 4-phosphate synthase (DHBP synthase) (EC 4.1.99.12)	1.13	1.12667	1.37	0.81	1.2
Cj0573	Cj0573	Cj0573	Putative GatB/Yqey family protein	-1.21457	0.823333	0.69	0.79	0.99
ilvI	ilvI	Cj0574	Acetolactate synthase large subunit (EC 2.2.1.6)	1.07	1.07	1.03	1.14	1.04
ilvH	ilvH	Cj0575	Acetolactate synthase small subunit (EC 2.2.1.6)	1.1	1.1	0.95	1.23	1.12
lpxD	lpxD	Cj0576	UDP-3-O-acylglucosamine N-acyltransferase (EC 2.3.1.-)	-1.69492	0.59	0.59	0.55	0.63
queA	queA	Cj0577c	S-adenosylmethionine:tRNA ribosyltransferase-isomerase (EC 2.4.99.17) (Queuosine biosynthesis protein QueA)	1.35	1.35	1.43	1.33	1.29
tatC	tatC mttB	Cj0578c	Sec-independent protein translocase protein TatC	1.03	1.02667	0.79	1.65	0.64
tatB	tatB	Cj0579c	Sec-independent protein translocase protein TatB	-1.2	0.833333	0.93	0.67	0.9
Cj0580c	hemN	Cj0580c	Putative oxygen-independent coproporphyrinogen III oxidase (EC 1.3.99.22)	ND	ND	ND	ND	ND
Cj0581	rppH nudH	Cj0581	RNA pyrophosphohydrolase (EC 3.6.1.-) ((Di)nucleoside polyphosphate hydrolase)	-1.31579	0.76	0.68	0.84	ND
lysC	lysC	Cj0582	Aspartokinase (EC 2.7.2.4)	1.34	1.33667	1.23	1.38	1.4
Cj0583	Cj0583	Cj0583	Putative uncharacterized protein	1.33	1.32667	1.32	1.42	1.24
Cj0584	Cj0584	Cj0584	Putative uncharacterized protein	1.21	1.21	0.7	1.04	1.89
folP	folP	Cj0585	Dihydropteroate synthase (EC 2.5.1.15)	1.59	1.59333	1.66	1.74	1.38
ligA	ligA	Cj0586	DNA ligase (EC 6.5.1.2) (Polydeoxyribonucleotide synthase [NAD(+)])	1.12	1.12333	1.13	1.18	1.06
Cj0587	Cj0587	Cj0587	Putative integral membrane protein	ND	ND	ND	ND	ND
tlyA	tlyA	Cj0588	Putative haemolysin	1.12	1.12333	1.17	1.15	1.05
ribF	ribF	Cj0589	Putative riboflavin kinase/FMN adenylyltransferase (EC 2.7.1.26) (EC 2.7.7.2)	1.56	1.55667	2.27	1.29	1.11
Cj0590	cmoA	Cj0590	tRNA (cmo5U34)-methyltransferase (EC 2.1.1.-)	1.3	1.30333	1.69	1.25	0.97
Cj0591c	Cj0591c	Cj0591c	Putative lipoprotein	1.78	1.77667	1.5	2.01	1.82
Cj0592c	Cj0592c	Cj0592c	Putative periplasmic protein	-1.5873	0.63	0.59	0.57	0.73
Cj0593c	Cj0593c	Cj0593c	UPF0126 membrane protein Cj0593c	ND	ND	ND	ND	ND
Cj0594c	Cj0594c	Cj0594c	Putative DNA/RNA non-specific endonuclease (EC 3.1.30.-)	1.66	1.66	1.59	2.43	0.96
nth	nth	Cj0595c	Endonuclease III (EC 4.2.99.18)	1.24	1.23667	1.15	1.34	1.22
peb4cbf2	cbf2	Cj0596	Putative peptidyl-prolyl cis-trans isomerase Cbf2 (PPIase Cbf2) (EC 5.2.1.8) (Cell-binding factor 2) (Major antigen peb4A) (Rotamase Cbf2)	-2.41935	0.413333	0.48	0.32	0.44
fba	fba	Cj0597	Fructose-bisphosphate aldolase (FBP aldolase) (FBPA) (EC 4.1.2.13) (Fructose-1,6-bisphosphate aldolase)	-1.08696	0.92	0.83	0.89	1.04
Cj0598	Cj0598	Cj0598	Putative membrane protein	1.04	1.04333	1.16	0.85	1.12
Cj0599	Cj0599	Cj0599	Putative OmpA family membrane protein	1.25	1.24667	1.21	1.51	1.02
Cj0600	Cj0600	Cj0600	Putative uncharacterized protein	ND	ND	ND	ND	ND
Cj0601c	Cj0601c	Cj0601c	Transporter	ND	ND	ND	ND	ND
Cj0602c	Cj0602c	Cj0602c	MOSC-domain containing protein	ND	ND	ND	ND	ND
dsbD	dsbD	Cj0603c	Thiol:disulfide interchange protein DsbD (EC 1.8.1.8) (Protein-disulfide reductase) (Disulfide reductase)	-1.04895	0.953333	0.85	1	1.01
Cj0604	Cj0604	Cj0604	Putative polyphosphate kinase	-1.48515	0.673333	0.67	0.65	0.7
Cj0605	Cj0605	Cj0605	Putative amidohydrolase	-1.32159	0.756667	0.61	0.82	0.84
Cj0606	Cj0606	Cj0606	Putative secretion protein HlyD	-1.63934	0.61	0.55	0.68	0.6
Cj0607	macB	Cj0607	Macrolide export ATP-binding/permease protein MacB (EC 3.6.3.-)	1.14	1.14	1.2	1.13	1.09
Cj0608	Cj0608	Cj0608	Putative outer membrane efflux protein	2.31	2.31333	3.52	2.21	1.21
Cj0609c	Cj0609c	Cj0609c	Possible periplasmic protein	1.34	1.34333	1.2	1.33	1.5
Cj0610c	Cj0610c	Cj0610c	Putative periplasmic protein	1.78	1.78333	1.4	1.94	2.01
Cj0611c	Cj0611c	Cj0611c	Putative acyltransferase family protein	2.91	2.90667	1.95	4.35	2.42
cft	ftn	Cj0612c	Ferritin (EC 1.16.3.1)	1.55	1.54667	1.52	1.58	1.54
pstS	pstS	Cj0613	Putative periplasmic phosphate binding protein	1.01	1.01	0.95	1.02	1.06
pstC	pstC	Cj0614	Putative phosphate transport system permease protein	ND	ND	ND	ND	ND
pstA	pstA	Cj0615	Putative phosphate transport system permease protein	ND	ND	ND	ND	ND
pstB	pstB	Cj0616	Phosphate import ATP-binding protein PstB (EC 3.6.3.27) (ABC phosphate transporter) (Phosphate-transporting ATPase)	1.39	1.39333	1.15	1	2.03
Cj0619	Cj0619	Cj0619	Putative MATE family transport protein	14.42	14.4167	9.67	18.16	15.42
Cj0620	Cj0620	Cj0620	Putative uncharacterized protein	ND	ND	ND	ND	ND
Cj0621	Cj0621	Cj0621	Putative uncharacterized protein	1.53	1.53	1.67	1.9	1.02
hypF	hypF	Cj0622	Carbamoyltransferase (EC 2.1.3.-)	1.15	1.15	1.16	1.31	0.98
hypB	hypB	Cj0623	Hydrogenase isoenzymes formation protein	-1.01351	0.986667	0.89	1.06	1.01
hypC	hypC	Cj0624	Hydrogenase isoenzymes formation protein	1.44	1.44	0.99	0.85	2.48
hypD	hypD	Cj0625	Hydrogenase isoenzymes formation protein	1.16	1.16333	1.36	1.09	1.04
hypE	hypE	Cj0626	Hydrogenase isoenzymes formation protein	1.14	1.14	1.27	1.03	1.12
hypA	hypA	Cj0627	Probable hydrogenase nickel incorporation protein HypA	3.02	3.01667	3.16	4.78	1.11
Cj0628	capA	Cj0628	Putative lipoprotein	-1.03806	0.963333	0.81	0.96	1.12
Cj0630c	holA	Cj0630c	Putative DNA polymerase III, delta subunit	1.31	1.31	1.41	1.23	1.29
Cj0631c	Cj0631c	Cj0631c	Putative ribonuclease	1.53	1.53	1.52	2	1.07
ilvC	ilvC	Cj0632	Ketol-acid reductoisomerase (EC 1.1.1.86) (Acetohydroxy-acid isomeroreductase) (Alpha-keto-beta-hydroxylacyl reductoisomerase)	-1.05634	0.946667	0.91	1.03	0.9
Cj0633	Cj0633	Cj0633	Putative periplasmic protein	-1.03806	0.963333	1.15	0.8	0.94
dprA	dprA	Cj0634	DNA processing protein A	1.3	1.3	1.26	1.3	1.34
Cj0635	Cj0635	Cj0635	Putative Holliday junction resolvase (EC 3.1.-.-)	1.81	1.81333	1.51	1.55	2.38
Cj0636	Cj0636	Cj0636	NOL1/NOP2/sun family protein	1.46	1.46	1.3	1.61	ND
mrsA	mrsA	Cj0637c	Peptide methionine sulfoxide reductase MsrA (Protein-methionine-S-oxide reductase) (EC 1.8.4.11) (Peptide-methionine (S)-S-oxide reductase) (Peptide Met(O) reductase)	-2.27273	0.44	ND	0.44	ND
ppa	ppa	Cj0638c	Inorganic pyrophosphatase (EC 3.6.1.1) (Pyrophosphate phospho-hydrolase) (PPase)	-1.4218	0.703333	0.76	0.58	0.77
adk	adk	Cj0639c	Adenylate kinase (AK) (EC 2.7.4.3) (ATP-AMP transphosphorylase) (ATP:AMP phosphotransferase) (Adenylate monophosphate kinase)	-1.31004	0.763333	0.81	0.7	0.78
aspS	aspS	Cj0640c	Aspartate--tRNA ligase (EC 6.1.1.12) (Aspartyl-tRNA synthetase) (AspRS)	1.13	1.12667	1.11	1.11	1.16
pnk	ppnK	Cj0641	Probable inorganic polyphosphate/ATP-NAD kinase (Poly(P)/ATP NAD kinase) (EC 2.7.1.23)	1.03	1.02667	1.02	1	1.06
recN	recN	Cj0642	DNA repair protein RecN (Recombination protein N)	1.92	1.91667	1.31	2.08	2.36
cbrR	cbrR	Cj0643	Two-component response regulator	-1.30435	0.766667	0.62	0.47	1.21
Cj0644	Cj0644	Cj0644	Putative TatD-related deoxyribonuclease protein	1.4	1.4	1.31	1.63	1.26
Cj0645	Cj0645	Cj0645	Putative secreted transglycosylase (EC 3.2.1.-)	ND	ND	ND	ND	ND
Cj0646	rlpA	Cj0646	RlpA-like lipoprotein	2.01	2.01333	1.74	2.45	1.85
Cj0647	Cj0647	Cj0647	Putative HAD-superfamily hydrolase	1.65	1.64667	1.55	1.75	1.64
Cj0648	Cj0648	Cj0648	Putative membrane protein	-1.74419	0.573333	0.79	0.4	0.53
Cj0649	Cj0649	Cj0649	Putative OstA family protein	ND	ND	ND	ND	ND
engB	engB	Cj0650	Probable GTP-binding protein EngB	1.68	1.67667	2.06	1.15	1.82
Cj0651	Cj0651	Cj0651	Putative integral membrane protein	ND	ND	ND	ND	ND
pbpC	pbpC	Cj0652	Penicillin-binding protein	1.22	1.21667	1.28	1.26	1.11
Cj0653c	Cj0653c	Cj0653c	Putative aminopeptidase	-1.2605	0.793333	0.69	0.62	1.07
Cj0659c	Cj0659c	Cj0659c	Putative periplasmic protein	ND	ND	ND	ND	ND
Cj0660c	Cj0660c	Cj0660c	Putative transmembrane protein	-1.20968	0.826667	0.69	0.74	1.05
era	era	Cj0661c	GTPase Era	1.73	1.73	1.19	1.21	2.79
hslU	hslU	Cj0662c	ATP-dependent protease ATPase subunit HslU (Unfoldase HslU)	1.31	1.30667	1.51	1.17	1.24
hslV	hslV	Cj0663c	ATP-dependent protease subunit HslV (EC 3.4.25.2)	-1.13208	0.883333	0.77	1	0.88
rplI	rplI	Cj0664c	50S ribosomal protein L9	-1.08696	0.92	0.88	0.91	0.97
argG	argG	Cj0665c	Argininosuccinate synthase (EC 6.3.4.5) (Citrulline--aspartate ligase)	-1.1811	0.846667	0.89	0.97	0.68
Cj0667	Cj0667	Cj0667	Putative S4 domain protein	ND	ND	ND	ND	ND
Cj0668	Cj0668	Cj0668	Putative ATP/GTP-binding protein	1.03	1.02667	0.88	0.62	1.58
Cj0669	Cj0669	Cj0669	ABC-transporter ATP-binding protein	1.18	1.17667	1.06	1.4	1.07
rpoN	rpoN	Cj0670	RNA polymerase sigma-54 factor	1.49	1.49	1.38	1.68	1.41
dcuB	dcuB	Cj0671	Anaerobic C4-dicarboxylate transporter	-1.30435	0.766667	0.63	0.98	0.69
Cj0672	Cj0672	Cj0672	Putative periplasmic protein	ND	ND	ND	ND	ND
kdpB	kdpB	Cj0677	Potassium-transporting ATPase B chain (EC 3.6.3.12) (ATP phosphohydrolase [potassium-transporting] B chain) (Potassium-binding and translocating subunit B) (Potassium-translocating ATPase B chain)	1.56	1.56333	1.82	1.37	1.5
Cj0679	kdpD Cj0679	Cj0679	Truncated KdpD protein (EC 2.7.3.-)	1.29	1.28667	1.41	1.28	1.17
uvrB	uvrB	Cj0680c	UvrABC system protein B (Protein UvrB) (Excinuclease ABC subunit B)	1.22	1.22333	1.35	1.13	1.19
Cj0681	Cj0681	Cj0681	Putative uncharacterized protein	-2.85714	0.35	0.3	0.32	0.43
Cj0682	Cj0682	Cj0682	Putative uncharacterized protein	-1.5625	0.64	0.66	0.63	0.63
Cj0683	Cj0683	Cj0683	Putative periplasmic protein	ND	ND	ND	ND	ND
priA	priA	Cj0684	Putative primosomal protein N' (EC 3.6.1.-)	1.33	1.33333	1.26	1.49	1.25
cipA	cipA	Cj0685c	Invasion protein CipA	1.16	1.16333	1.07	1.33	1.09
ispG	ispG	Cj0686	4-hydroxy-3-methylbut-2-en-1-yl diphosphate synthase (EC 1.17.7.1) (1-hydroxy-2-methyl-2-(E)-butenyl 4-diphosphate synthase)	1.04	1.04	0.73	0.58	1.81
flgH	flgH	Cj0687c	Flagellar L-ring protein (Basal body L-ring protein)	ND	ND	ND	ND	ND
pta	pta	Cj0688	Putative phosphate acetyltransferase (EC 2.3.1.8)	-1.27119	0.786667	0.72	0.82	0.82
ackA	ackA	Cj0689	Acetate kinase (EC 2.7.2.1) (Acetokinase)	-1.31004	0.763333	0.66	0.8	0.83
Cj0690c	Cj0690c	Cj0690c	Putative restriction/modification enzyme	1.02	1.02	1.18	0.96	0.92
Cj0691	Cj0691	Cj0691	Putative membrane protein	1.24	1.24333	1.23	1.43	1.07
Cj0692c	Cj0692c	Cj0692c	Putative membrane protein	1.74	1.73667	1.86	1.84	1.51
Cj0693c	rsmH mraW	Cj0693c	Ribosomal RNA small subunit methyltransferase H (EC 2.1.1.199) (16S rRNA m(4)C1402 methyltransferase) (rRNA (cytosine-N(4)-)-methyltransferase RsmH)	-1.02389	0.976667	1.03	0.98	0.92
Cj0694	Cj0694	Cj0694	Putative periplasmic protein	-1.34529	0.743333	0.66	0.73	0.84
ftsA	ftsA	Cj0695	Cell division protein FtsA	1.25	1.25333	1.44	1.19	1.13
ftsZ	ftsZ	Cj0696	Cell division protein FtsZ	-1.20968	0.826667	1.07	0.72	0.69
flgG2	flgG2	Cj0697	Flagellar basal-body rod protein	ND	ND	ND	ND	ND
flgG	flgG	Cj0698	Flagellar basal-body rod protein	1.17	1.16667	1.2	1.39	0.91
glnA	glnA	Cj0699c	Glutamine synthetase (EC 6.3.1.2)	-1.2605	0.793333	0.78	0.78	0.82
Cj0700	Cj0700	Cj0700	Putative uncharacterized protein	-1.14504	0.873333	0.89	0.8	0.93
Cj0701	Cj0701	Cj0701	Putative protease	-1.40187	0.713333	0.77	0.66	0.71
purE	purE	Cj0702	N5-carboxyaminoimidazole ribonucleotide mutase (N5-CAIR mutase) (EC 5.4.99.18)	-1.02041	0.98	1	1.04	0.9
Cj0703	Cj0703	Cj0703	Putative uncharacterized protein	1.06	1.06	1.02	1.01	1.15
glyQ	glyQ	Cj0704	Glycine--tRNA ligase alpha subunit (EC 6.1.1.14) (Glycyl-tRNA synthetase alpha subunit) (GlyRS)	1.09	1.09	0.93	1.01	1.33
Cj0705	Cj0705	Cj0705	UPF0135 protein Cj0705	1.43	1.42667	1.8	1.26	1.22
Cj0706	Cj0706	Cj0706	Putative uncharacterized protein	-1.50754	0.663333	0.81	0.57	0.61
kdtA	kdtA	Cj0707	3-deoxy-D-manno-octulosonic-acid transferase	1.37	1.37	1.23	1.75	1.13
Cj0708	Cj0708	Cj0708	Pseudouridine synthase (EC 5.4.99.-)	1.27	1.27333	1.22	1	1.6
ffh	ffh	Cj0709	Signal recognition particle protein	1.28	1.28333	1.28	1.4	1.17
rpsP	rpsP	Cj0710	30S ribosomal protein S16	-1.86335	0.536667	0.56	0.55	0.5
Cj0711	Cj0711	Cj0711	Putative uncharacterized protein	-1.81818	0.55	0.3	0.69	0.66
rimM	rimM	Cj0712	Ribosome maturation factor RimM	ND	ND	ND	ND	ND
trmD	trmD	Cj0713	tRNA (guanine-N(1)-)-methyltransferase (EC 2.1.1.228) (M1G-methyltransferase) (tRNA [GM37] methyltransferase)	ND	ND	ND	ND	ND
rplS	rplS	Cj0714	50S ribosomal protein L19	-1.875	0.533333	0.42	0.5	0.68
Cj0715	Cj0715	Cj0715	5-hydroxyisourate hydrolase	-1.66667	0.6	0.55	0.53	0.72
Cj0716	Cj0716	Cj0716	Putative phospho-2-dehydro-3-deoxyheptonate aldolase (EC 2.5.1.54)	-1.07143	0.933333	0.95	0.98	0.87
Cj0717	Cj0717	Cj0717	Putative ArsC family protein	-2.22222	0.45	0.45	0.44	0.46
dnaE	dnaE	Cj0718	DNA polymerase III subunit alpha (EC 2.7.7.7)	1.02	1.02	0.92	0.94	1.2
Cj0719c	Cj0719c	Cj0719c	Putative uncharacterized protein	-1.2931	0.773333	0.68	0.73	0.91
flaC	flaC	Cj0720c	Flagellin C	-1.14504	0.873333	0.81	0.72	1.09
Cj0721c	Cj0721c	Cj0721c	Putative integral membrane protein. Functional classification-Membranes, lipoproteins and porins	ND	ND	ND	ND	ND
Cj0722c	Cj0722c	Cj0722c	Putative DNA methylase	1.58	1.58	1.36	1.35	2.03
Cj0723c	Cj0723c	Cj0723c	Putative integral membrane zinc-metalloprotease	1.68	1.67667	1.97	1.73	1.33
Cj0724	Cj0724	Cj0724	Putative uncharacterized protein	ND	ND	ND	ND	ND
mogA	mogA	Cj0725c	Molybdopterin biosynthesis protein	-1.25523	0.796667	0.64	1.13	0.62
corA	corA	Cj0726c	Magnesium transport protein CorA	-1.13208	0.883333	0.9	1.01	0.74
Cj0727	Cj0727	Cj0727	Putative periplasmic solute-binding protein	ND	ND	ND	ND	ND
Cj0728	Cj0728	Cj0728	Putative periplasmic protein	ND	ND	ND	ND	ND
Cj0729	Cj0729	Cj0729	Putative type I phosphodiesterase/nucleotide pyrophosphatase	ND	ND	ND	ND	ND
Cj0730	Cj0730	Cj0730	Putative ABC transport system permease	ND	ND	ND	ND	ND
Cj0731	Cj0731	Cj0731	Putative ABC transport system permease	ND	ND	ND	ND	ND
Cj0732	Cj0732	Cj0732	ABC transport system ATP-binding protein	ND	ND	ND	ND	ND
Cj0733	Cj0733	Cj0733	Putative HAD-superfamily hydrolase	-1.33333	0.75	0.69	0.65	0.91
hisJ	hisJ	Cj0734c	Histidine-binding protein (HBP) (p29)	1.07	1.06667	1.15	1.04	1.01
Cj0735	Cj0735	Cj0735	Putative periplasmic protein	ND	ND	ND	ND	ND
Cj0736	Cj0736	Cj0736	Putative uncharacterized protein	ND	ND	ND	ND	ND
Cj0747	Cj0747	Cj0747	Putative uncharacterized protein	ND	ND	ND	ND	ND
Cj0748	Cj0748	Cj0748	Putative uncharacterized protein	ND	ND	ND	ND	ND
tonB3	tonB3	Cj0753c	TonB transport protein	ND	ND	ND	ND	ND
cfrA	cfrA	Cj0755	Ferric enterobactin uptake receptor	2.36	2.36	1.95	1.67	3.46
hrcA	hrcA	Cj0757	Heat-inducible transcription repressor HrcA	ND	ND	ND	ND	ND
grpE	grpE	Cj0758	Protein GrpE (HSP-70 cofactor)	-1.0274	0.973333	0.8	1.03	1.09
dnaK	dnaK	Cj0759	Chaperone protein DnaK (HSP70) (Heat shock 70 kDa protein) (Heat shock protein 70)	1.46	1.46333	1.32	1.32	1.75
Cj0760	Cj0760	Cj0760	Putative uncharacterized protein	-1.22449	0.816667	0.74	0.74	0.97
Cj0761	Cj0761	Cj0761	Putative uncharacterized protein	-1.45631	0.686667	0.49	0.71	0.86
aspB	aspB	Cj0762c	Aspartate aminotransferase (EC 2.6.1.1)	-1.53846	0.65	0.61	0.66	0.68
cysE	cysE	Cj0763c	Serine acetyltransferase (EC 2.3.1.30)	1.46	1.46	1.44	1.61	1.33
speA	speA	Cj0764c	Arginine decarboxylase (EC 4.1.1.19)	-1.01351	0.986667	0.88	0.95	1.13
hisS	hisS	Cj0765c	Histidine--tRNA ligase (EC 6.1.1.21) (Histidyl-tRNA synthetase) (HisRS)	1.29	1.29	1.2	1.35	1.32
tmk	tmk	Cj0766c	Thymidylate kinase (EC 2.7.4.9) (dTMP kinase)	1.08	1.07667	1.17	1.01	1.05
coaD	coaD	Cj0767c	Phosphopantetheine adenylyltransferase (EC 2.7.7.3) (Dephospho-CoA pyrophosphorylase) (Pantetheine-phosphate adenylyltransferase) (PPAT)	-1.23967	0.806667	0.79	0.72	0.91
Cj0768c	Cj0768c	Cj0768c	Probable aromatic acid decarboxylase (EC 4.1.1.-)	1.73	1.73333	1.87	1.83	1.5
flgA	flgA	Cj0769c	Putative flagellar protein FlgA	ND	ND	ND	ND	ND
Cj0770c	Cj0770c	Cj0770c	Putative NLPA family lipoprotein	-1.33333	0.75	0.67	0.77	0.81
Cj0771c	Cj0771c	Cj0771c	Putative NLPA family lipoprotein	-1.65746	0.603333	0.56	0.63	0.62
Cj0772c	Cj0772c	Cj0772c	Putative NLPA family lipoprotein	-2.30769	0.433333	0.34	0.38	0.58
Cj0773c	Cj0773c	Cj0773c	Putative binding-protein dependent transport system permease protein	1.75	1.75333	1.51	1.56	2.19
Cj0774c	metN	Cj0774c	Methionine import ATP-binding protein MetN (EC 3.6.3.-)	1.2	1.19667	1.1	1.03	1.46
valS	valS	Cj0775c	Valine--tRNA ligase (EC 6.1.1.9) (Valyl-tRNA synthetase) (ValRS)	1.06	1.06333	1.15	0.98	1.06
Cj0776c	Cj0776c	Cj0776c	Putative periplasmic protein	-1.11524	0.896667	0.87	0.88	0.94
Cj0777	Cj0777	Cj0777	Putative ATP-dependent DNA helicase	2	2	ND	2	ND
peb2	peb2	Cj0778	Major antigenic peptide PEB2	-1.77515	0.563333	0.43	0.61	0.65
tpx	tpx	Cj0779	Probable thiol peroxidase (EC 1.11.1.-)	-1.20482	0.83	0.7	0.88	0.91
napA	napA	Cj0780	Periplasmic nitrate reductase (EC 1.7.99.4)	-2.01342	0.496667	0.34	0.36	0.79
napG	napG	Cj0781	Putative ferredoxin	-1.80723	0.553333	0.54	0.5	0.62
napH	napH	Cj0782	Putative ferredoxin	ND	ND	ND	ND	ND
napB	napB	Cj0783	Periplasmic nitrate reductase, electron transfer subunit (Diheme cytochrome c NapB)	-1.6129	0.62	0.43	0.7	0.73
napL	Cj0784	Cj0784	Putative periplasmic protein	-2.14286	0.466667	0.5	0.45	0.45
napD	napD	Cj0785	NapD protein homolog	-1.72414	0.58	0.6	0.61	0.53
Cj0786	Cj0786	Cj0786	Small hydrophobic protein	ND	ND	ND	ND	ND
Cj0787	Cj0787	Cj0787	Putative uncharacterized protein	-2.02703	0.493333	0.4	0.58	0.5
Cj0788	ciaD	Cj0788	Putative uncharacterized protein	-1.2931	0.773333	0.62	0.84	0.86
cca	cca	Cj0789	Putative multifunctional Cca protein	ND	ND	ND	ND	ND
purU	purU	Cj0790	Formyltetrahydrofolate deformylase (EC 3.5.1.10)	1.18	1.18	1.18	1.16	1.2
Cj0791c	Cj0791c	Cj0791c	Putative aminotransferase	1.16	1.16333	1.22	1.19	1.08
Cj0792	Cj0792	Cj0792	Putative uncharacterized protein	ND	ND	ND	ND	ND
flgS	flgS	Cj0793	Signal transduction histidine kinase	1.27	1.27	1.15	1.48	1.18
Cj0794	Cj0794	Cj0794	Putative uncharacterized protein	1.79	1.78667	1.44	2.51	1.41
murF	murF	Cj0795c	UDP-N-acetylmuramoyl-tripeptide D-alanyl-D-alanine ligase (EC 6.3.2.10)	1.21	1.21	1.22	1.17	1.24
Cj0796c	Cj0796c	Cj0796c	Putative hydrolase	1.16	1.15667	1.43	0.91	1.13
Cj0797c	Cj0797c	Cj0797c	Putative uncharacterized protein	-1.64835	0.606667	0.76	0.67	0.39
ddl	ddl	Cj0798c	D-alanine--D-alanine ligase (EC 6.3.2.4) (D-Ala-D-Ala ligase) (D-alanylalanine synthetase)	1.26	1.25667	1.53	1.24	1
ruvA	ruvA	Cj0799c	Holliday junction ATP-dependent DNA helicase RuvA (EC 3.6.4.12)	1.53	1.53333	1.79	1.45	1.36
Cj0800c	Cj0800c	Cj0800c	Putative ATPase	ND	ND	ND	ND	ND
Cj0801	Cj0801	Cj0801	Putative integral membrane protein (MviN homolog)	ND	ND	ND	ND	ND
cysS	cysS	Cj0802	Cysteine--tRNA ligase (EC 6.1.1.16) (Cysteinyl-tRNA synthetase) (CysRS)	1.04	1.04333	1.01	0.92	1.2
msbA	msbA	Cj0803	Lipid export ABC transport protein	1.31	1.30667	1.38	1.26	1.28
pyrD	pyrD	Cj0804	Dihydroorotate dehydrogenase (EC 1.3.3.1)	-1.03448	0.966667	0.82	0.9	1.18
Cj0805	Cj0805	Cj0805	Putative zinc protease	-1.92308	0.52	0.39	0.4	0.77
dapA	Cj0806	Cj0806	4-hydroxy-tetrahydrodipicolinate synthase (HTPA synthase) (EC 4.3.3.7)	-1.18577	0.843333	0.75	0.9	0.88
Cj0807	Cj0807	Cj0807	Putative oxidoreductase	-1.03448	0.966667	1.01	0.97	0.92
Cj0808c	Cj0808c	Cj0808c	Small hydrophobic protein	ND	ND	ND	ND	ND
Cj0809c	Cj0809c	Cj0809c	Putative hydrolase	-1.2	0.833333	0.73	0.92	0.85
nadE	nadE	Cj0810	NH(3)-dependent NAD(+) synthetase (EC 6.3.1.5)	1.22	1.22333	1.09	1.45	1.13
lpxK	lpxK	Cj0811	Tetraacyldisaccharide 4'-kinase (EC 2.7.1.130) (Lipid A 4'-kinase)	1.39	1.39	1.18	1.22	1.77
thrC	thrC	Cj0812	Threonine synthase. Functional classification-Amino acid biosynthesis-Aspartate family (EC 4.2.3.1)	-1.22449	0.816667	0.79	0.85	0.81
kdsB	kdsB	Cj0813	3-deoxy-manno-octulosonate cytidylyltransferase (EC 2.7.7.38)	-1.05263	0.95	1.33	0.76	0.76
glnH	glnH	Cj0817	Putative glutamine binding periplasmic protein	1.03	1.03333	1.07	1.02	1.01
Cj0818	Cj0818	Cj0818	Putative lipoprotein	ND	ND	ND	ND	ND
Cj0819	Cj0819	Cj0819	Small hydrophobic protein	ND	ND	ND	ND	ND
fliP	fliP	Cj0820c	Flagellar biosynthesis protein	1.28	1.28333	1.27	1.21	1.37
glmU	glmU	Cj0821	Bifunctional protein GlmU [Includes: UDP-N-acetylglucosamine pyrophosphorylase (EC 2.7.7.23) (N-acetylglucosamine-1-phosphate uridyltransferase); Glucosamine-1-phosphate N-acetyltransferase (EC 2.3.1.157)]	1.01	1.01333	1.08	0.91	1.05
dfp	dfp	Cj0822	Phosphopantothenoylcysteine decarboxylase (EC 4.1.1.36)	1.01	1.01	1.05	0.92	1.06
Cj0823	Cj0823	Cj0823	Putative uncharacterized protein	ND	ND	ND	ND	ND
uppS	uppS	Cj0824	Isoprenyl transferase (EC 2.5.1.-)	1.26	1.26	1.22	1.31	1.25
Cj0825	Cj0825	Cj0825	Putative processing peptidase	ND	ND	ND	ND	ND
Cj0826	Cj0826	Cj0826	Putative integral membrane protein	ND	ND	ND	ND	ND
truA	truA	Cj0827	tRNA pseudouridine synthase A (EC 5.4.99.12) (tRNA pseudouridine(38-40) synthase) (tRNA pseudouridylate synthase I) (tRNA-uridine isomerase I)	ND	ND	ND	ND	ND
ilvA	ilvA	Cj0828c	Threonine dehydratase biosynthetic (EC 4.3.1.19)	-1.00671	0.993333	1.02	1.01	0.95
Cj0829c	Cj0829c	Cj0829c	Putative CoA binding domain containing protein	ND	ND	ND	ND	ND
Cj0830	Cj0830	Cj0830	Putative integral membrane protein	1.86	1.86	1.72	2.73	1.13
trmA	trmA	Cj0831c	tRNA (uracil(54)-C(5))-methyltransferase (EC 2.1.1.35) (tRNA(m5U54)-methyltransferase) (RUMT)	1.02	1.01667	1.01	0.99	1.05
Cj0832c	Cj0832c	Cj0832c	Putative Na+/H+ antiporter family protein	-1.0101	0.99	0.9	0.93	1.14
Cj0833c	Cj0833c	Cj0833c	Putative oxidoreductase	-1.27119	0.786667	0.76	0.7	0.9
Cj0834c	Cj0834c	Cj0834c	Ankyrin repeat-containing putative periplasmic protein	-1.98675	0.503333	0.54	0.54	0.43
acnB	acnB	Cj0835c	Aconitate hydratase 2 (EC 4.2.1.3)	-1.1236	0.89	1.03	0.97	0.67
ogt	ogt	Cj0836	Methylated-DNA--protein-cysteine methyltransferase (EC 2.1.1.63) (6-O-methylguanine-DNA methyltransferase) (O-6-methylguanine-DNA-alkyltransferase)	1.05	1.05	0.88	1.47	0.8
Cj0837c	Cj0837c	Cj0837c	Putative uncharacterized protein	-1.47059	0.68	0.84	0.93	0.27
metG	metG	Cj0838c	Methionine--tRNA ligase (EC 6.1.1.10) (Methionyl-tRNA synthetase) (MetRS)	1.02	1.01667	0.94	1	1.11
Cj0839c	Cj0839c	Cj0839c	Putative uncharacterized protein	ND	ND	ND	ND	ND
fbp	fbp	Cj0840c	Fructose-1,6-bisphosphatase class 1 (FBPase class 1) (EC 3.1.3.11) (D-fructose-1,6-bisphosphate 1-phosphohydrolase class 1)	-1.35135	0.74	0.86	0.6	0.76
mobB	mobB	Cj0841c	Putative molybdopterin-guanine dinucleotide biosynthesis protein	-1.0453	0.956667	1.11	0.94	0.82
Cj0842	Cj0842	Cj0842	Putative lipoprotein	-2.27273	0.44	0.14	0.19	0.99
Cj0843c	Cj0843c	Cj0843c	Putative secreted transglycosylase	-1.66667	0.6	0.5	0.69	0.61
Cj0844c	Cj0844c	Cj0844c	Putative integral membrane protein	ND	ND	ND	ND	ND
gltX	gltX1	Cj0845c	Glutamate--tRNA ligase 1 (EC 6.1.1.17) (Glutamyl-tRNA synthetase 1) (GluRS 1)	-1.16732	0.856667	0.87	0.87	0.83
Cj0846	Cj0846	Cj0846	Uncharacterized metallophosphoesterase Cj0846 (EC 3.1.-.-)	1.83	1.83333	1.83	1.8	1.87
psd	psd	Cj0847	Phosphatidylserine decarboxylase proenzyme (EC 4.1.1.65) [Cleaved into: Phosphatidylserine decarboxylase alpha chain; Phosphatidylserine decarboxylase beta chain]	-1.06007	0.943333	0.87	0.87	1.09
Cj0848c	Cj0848c	Cj0848c	Putative uncharacterized protein	ND	ND	ND	ND	ND
Cj0849c	Cj0849c	Cj0849c	Putative uncharacterized protein	1.29	1.29333	1.43	1.25	1.2
Cj0850c	Cj0850c	Cj0850c	Putative MFS (Major Facilitator Superfamily) transport protein	ND	ND	ND	ND	ND
Cj0851c	Cj0851c	Cj0851c	Putative integral membrane protein	ND	ND	ND	ND	ND
Cj0852c	Cj0852c	Cj0852c	Putative integral membrane protein	ND	ND	ND	ND	ND
hemL	hemL	Cj0853	Glutamate-1-semialdehyde 2,1-aminomutase (GSA) (EC 5.4.3.8) (Glutamate-1-semialdehyde aminotransferase) (GSA-AT)	-1.24481	0.803333	0.58	0.89	0.94
Cj0854c	Cj0854c	Cj0854c	Putative periplasmic protein	ND	ND	ND	ND	ND
folD	folD	Cj0855	Bifunctional protein FolD [Includes: Methylenetetrahydrofolate dehydrogenase (EC 1.5.1.5); Methenyltetrahydrofolate cyclohydrolase (EC 3.5.4.9)]	1.02	1.02	0.97	1.09	1
lepP	lepP	Cj0856	Signal peptidase I (EC 3.4.21.89)	1.5	1.49667	1.56	1.49	1.44
moeA	moeA	Cj0857c	Putative molybdopterin biosynthesis protein	-1.05263	0.95	0.98	1.02	0.85
murA	murA	Cj0858c	UDP-N-acetylglucosamine 1-carboxyvinyltransferase (EC 2.5.1.7) (Enoylpyruvate transferase) (UDP-N-acetylglucosamine enolpyruvyl transferase) (EPT)	-1.11111	0.9	0.95	1.04	0.71
Cj0859c	fspA	Cj0859c	Putative uncharacterized protein	ND	ND	ND	ND	ND
Cj0860	Cj0860	Cj0860	Putative integral membrane protein	ND	ND	ND	ND	ND
pabA	pabA	Cj0861c	Para-aminobenzoate synthase glutamine amidotransferase component II (EC 4.1.3.-) (EC 6.3.5.8)	ND	ND	ND	ND	ND
pabB	pabB	Cj0862c	Para-aminobenzoate synthase component I (EC 4.1.3.-) (EC 6.3.5.8)	1.93	1.93	1.93	ND	ND
xerD	xerD	Cj0863c	DNA recombinase	1.96	1.95667	1.92	1.53	2.42
Cj0864	Cj0864	Cj0864	Putative periplasmic protein	ND	ND	ND	ND	ND
dsbB	dsbB	Cj0865	Putative protein-disulfide oxidoreductase	ND	ND	ND	ND	ND
dsbA	dsbA	Cj0872	Putative uncharacterized protein dsbA	-2.08333	0.48	0.55	0.47	0.42
Cj0874c	Cj0874c	Cj0874c	Putative cytochrome C	1.9	1.90333	2.35	2.22	1.14
Cj0876c	Cj0876c	Cj0876c	Putative periplasmic protein	2.13	2.13	2.66	2.93	0.8
Cj0878	Cj0878	Cj0878	Putative uncharacterized protein	ND	ND	ND	ND	ND
Cj0879c	Cj0879c	Cj0879c	Putative periplasmic protein	-1.08696	0.92	0.65	0.92	1.19
Cj0880c	Cj0880c	Cj0880c	Putative uncharacterized protein	1.2	1.2	1.14	1.48	0.98
Cj0881c	Cj0881c	Cj0881c	Putative uncharacterized protein	1.15	1.14667	0.98	1.1	1.36
flhA	flhA	Cj0882c	Flagellar biosynthesis protein	1.21	1.21	1.37	1.18	1.08
Cj0883c	Cj0883c	Cj0883c	Putative transcriptional regulator	-1.1583	0.863333	0.71	0.88	1
rpsO	rpsO	Cj0884	30S ribosomal protein S15	-2.52101	0.396667	0.4	0.42	0.37
ftsK	ftsK	Cj0886c	DNA translocase FtsK	-1.0274	0.973333	1.07	0.86	0.99
Cj0887c	flaD flgL	Cj0887c	Putative flagellin	-1.19522	0.836667	1.06	0.74	0.71
Cj0888c	Cj0888c	Cj0888c	ABC transport system ATP-binding protein	1.03	1.03333	1.18	1.07	0.85
Cj0889c	Cj0889c	Cj0889c	Putative sensory trasnduction histidine kinase	-1.13208	0.883333	0.75	0.83	1.07
Cj0890c	Cj0890c	Cj0890c	Putative sensory transduction transcriptional regulator	-1.77515	0.563333	0.31	0.39	0.99
serA	serA	Cj0891c	D-3-phosphoglycerate dehydrogenase (EC 1.1.1.95)	-1.0274	0.973333	0.95	0.99	0.98
Cj0892c	Cj0892c	Cj0892c	Putative periplasmic protein	-1.93548	0.516667	0.65	0.44	0.46
rpsA	rpsA	Cj0893c	30S ribosomal protein S1	-1.47783	0.676667	0.59	0.6	0.84
ispH	ispH	Cj0894c	4-hydroxy-3-methylbut-2-enyl diphosphate reductase (EC 1.17.1.2)	1.1	1.1	0.77	1.34	1.19
aroA	aroA	Cj0895c	3-phosphoshikimate 1-carboxyvinyltransferase (EC 2.5.1.19) (5-enolpyruvylshikimate-3-phosphate synthase) (EPSP synthase) (EPSPS)	1.1	1.09667	1.33	0.85	1.11
pheT	pheT	Cj0896	Phenylalanine--tRNA ligase beta subunit (EC 6.1.1.20) (Phenylalanyl-tRNA synthetase beta subunit) (PheRS)	1.06	1.06333	1.16	0.88	1.15
pheS	pheS	Cj0897	Phenylalanine--tRNA ligase alpha subunit (EC 6.1.1.20) (Phenylalanyl-tRNA synthetase alpha subunit) (PheRS)	1	0.996667	1.05	0.95	0.99
Cj0898	Cj0898	Cj0898	Putative histidine triad (HIT) family protein	-1.32743	0.753333	0.63	0.78	0.85
thiJ	thiJ	Cj0899c	4-methyl-5(Beta-hydroxyethyl)-thiazole monophosphate synthesis protein	-1.04167	0.96	0.9	0.82	1.16
Cj0900c	Cj0900c	Cj0900c	Small hydrophobic protein	ND	ND	ND	ND	ND
Cj0901	Cj0901	Cj0901	Putative amino acid ABC tansporter permease protein	1.73	1.72667	1.97	1.41	1.8
glnQ	glnQ	Cj0902	Putative glutamine transport ATP-binding protein	1.15	1.15	1.16	1.02	1.27
Cj0903c	Cj0903c	Cj0903c	Putative amino-acid transport protein	-1.14943	0.87	0.83	0.82	0.96
Cj0904c	trmL	Cj0904c	tRNA (cytidine(34)-2'-O)-methyltransferase (EC 2.1.1.207) (tRNA (cytidine/uridine-2'-O-)-methyltransferase TrmL)	1.88	1.88	1.86	2.04	1.74
alr	alr	Cj0905c	Alanine racemase (EC 5.1.1.1)	1.53	1.53	1.54	1.51	ND
Cj0906c	Cj0906c	Cj0906c	Putative periplasmic protein	-2.94118	0.34	0.36	0.48	0.18
Cj0908	Cj0908	Cj0908	Putative periplasmic protein	-1.89873	0.526667	0.7	0.72	0.16
Cj0909	Cj0909	Cj0909	Putative periplasmic protein	-2.85714	0.35	0.3	0.34	0.41
Cj0910	Cj0910	Cj0910	Putative periplasmic protein	-1.25523	0.796667	0.67	0.75	0.97
Cj0911	Cj0911	Cj0911	Putative periplasmic protein	-1.11524	0.896667	0.73	0.94	1.02
cysM	cysM	Cj0912c	Cysteine synthase B (CSase B) (EC 2.5.1.47) (O-acetylserine (thiol)-lyase B) (OAS-TL B) (O-acetylserine sulfhydrylase B)	-1.12782	0.886667	0.68	0.92	1.06
hupB	hup	Cj0913c	DNA-binding protein HU (HCj)	-1.63043	0.613333	0.72	0.73	0.39
ciaB	ciaB	Cj0914c	CiaB protein	-1.23457	0.81	0.87	0.84	0.72
Cj0915	Cj0915	Cj0915	Putative hydrolase	1.2	1.20333	1.38	1.19	1.04
Cj0916c	Cj0916c	Cj0916c	Putative uncharacterized protein	ND	ND	ND	ND	ND
cstA	cstA	Cj0917c	Putative integral membrane protein (CstA homolog)	1.97	1.97333	2.12	1.81	1.99
prsA	prs	Cj0918c	Ribose-phosphate pyrophosphokinase (RPPK) (EC 2.7.6.1) (Phosphoribosyl pyrophosphate synthase) (P-Rib-PP synthase) (PRPP synthase)	1.06	1.05667	0.86	1.07	1.24
Cj0919c	Cj0919c	Cj0919c	Putative ABC-type amino-acid transporter permease protein	1.98	1.98	2.14	2.57	1.23
Cj0920c	Cj0920c	Cj0920c	Putative ABC-type amino-acid transporter permease protein	-2.94118	0.34	0.44	0.23	ND
peb1A	peb1A	Cj0921c	Major cell-binding factor (CBF1) (PEB1)	-1.69492	0.59	0.58	0.49	0.7
pebC	peb1C	Cj0922c	Probable ABC transporter ATP-binding protein PEB1C	-1.0274	0.973333	0.9	1.01	1.01
cheR	cheR	Cj0923c	Chemotaxis protein methyltransferase (EC 2.1.1.80)	-1.72414	0.58	0.42	0.35	0.97
cheB	cheB	Cj0924c	Putative MCP protein-glutamate methylesterase (EC 3.1.1.61)	-1.16732	0.856667	0.74	0.67	1.16
rpiB	rpiB	Cj0925	Ribose 5-phosphate isomerase (EC 5.3.1.6)	-1.23457	0.81	0.67	0.71	1.05
Cj0926	Cj0926	Cj0926	Putative membrane protein	1.97	1.97	2.04	1.64	2.23
apt	apt	Cj0927	Adenine phosphoribosyltransferase (APRT) (EC 2.4.2.7)	-1.25	0.8	0.74	0.72	0.94
Cj0928	Cj0928	Cj0928	Putative integral membrane protein (DedA family)	-1.2766	0.783333	0.73	0.56	1.06
pepA	pepA	Cj0929	Probable cytosol aminopeptidase (EC 3.4.11.1) (Leucine aminopeptidase) (LAP) (EC 3.4.11.10) (Leucyl aminopeptidase)	-1.30435	0.766667	0.76	0.92	0.62
Cj0930	Cj0930	Cj0930	Putative GTP-binding protein	-1.02389	0.976667	0.83	1.03	1.07
argH	argH	Cj0931c	Argininosuccinate lyase (ASAL) (EC 4.3.2.1) (Arginosuccinase)	1.22	1.22	1.23	1.28	1.15
pckA	pckA	Cj0932c	Phosphoenolpyruvate carboxykinase [ATP] (PEP carboxykinase) (PEPCK) (EC 4.1.1.49) (Phosphoenolpyruvate carboxylase)	-1.14068	0.876667	0.74	0.83	1.06
pycB	pycB	Cj0933c	Putative pyruvate carboxylase B subunit (EC 6.4.1.1)	-1.22951	0.813333	0.79	0.8	0.85
Cj0934c	Cj0934c	Cj0934c	Transporter	ND	ND	ND	ND	ND
Cj0935c	Cj0935c	Cj0935c	Transporter	-1.17647	0.85	0.65	1.35	0.55
atpE	atpE	Cj0936	ATP synthase subunit c (ATP synthase F(0) sector subunit c) (F-type ATPase subunit c) (F-ATPase subunit c) (Lipid-binding protein)	-1.36986	0.73	0.73	0.83	0.63
Cj0937	Cj0937	Cj0937	Putative integral membrane protein	ND	ND	ND	ND	ND
aas	aas	Cj0938c	Putative 2-acylglycerophosphoethanolamine acyltransferase / acyl-acyl carrier protein synthetase	1.13	1.12667	1.14	1.16	1.08
Cj0939c	Cj0939c	Cj0939c	Putative uncharacterized protein	ND	ND	ND	ND	ND
glnP	glnP	Cj0940c	Putative glutamine transport system permease	ND	ND	ND	ND	ND
Cj0941c	Cj0941c	Cj0941c	Putative permease	-1.00671	0.993333	0.96	1.16	0.86
secA	secA	Cj0942c	Protein translocase subunit SecA	-1.12782	0.886667	0.79	0.98	0.89
lolA	lolA	Cj0943	Outer-membrane lipoprotein carrier protein	-1.5	0.666667	0.5	0.9	0.6
Cj0944c	Cj0944c	Cj0944c	Putative periplasmic protein	-1.23967	0.806667	0.7	0.71	1.01
Cj0945c	Cj0945c	Cj0945c	Putative helicase	1.54	1.54333	1.12	1.72	1.79
Cj0946	Cj0946	Cj0946	Putative lipoprotein	2.98	2.98	1.25	4.04	3.65
Cj0947c	Cj0947c	Cj0947c	Putative carbon-nitrogen hydrolase	1.37	1.37333	1.71	1.29	1.12
Cj0948c	Cj0948c	Cj0948c	Putative cation efflux family protein	ND	ND	ND	ND	ND
Cj0949c	Cj0949c	Cj0949c	Putative peptidyl-arginine deiminase family protein	1.06	1.05667	1.28	0.8	1.09
Cj0950c	Cj0950c	Cj0950c	Putative lipoprotein	-1.39535	0.716667	0.68	0.57	0.9
Cj0951c	Cj0951c	Cj0951c	Putative MCP-domain signal transduction protein	1.4	1.39667	1.29	1.46	1.44
Cj0952x	Cj0952c	Cj0952c	Putative HAMP containing membrane protein	1.09	1.08667	0.96	1.07	1.23
purH	purH	Cj0953c	Bifunctional purine biosynthesis protein PurH [Includes: Phosphoribosylaminoimidazolecarboxamide formyltransferase (EC 2.1.2.3) (AICAR transformylase); IMP cyclohydrolase (EC 3.5.4.10) (ATIC) (IMP synthase) (Inosinicase)]	1.29	1.29	1.33	1.26	1.28
Cj0954c	Cj0954c	Cj0954c	Putative DnaJ-like protein	1.42	1.41667	1.54	1.42	1.29
purL	purL	Cj0955	Phosphoribosylformylglycinamidine synthase 2 (EC 6.3.5.3) (Phosphoribosylformylglycinamidine synthase II) (FGAM synthase II)	1.36	1.36333	1.5	1.34	1.25
trmE	mnmE	Cj0956c	tRNA modification GTPase MnmE (EC 3.6.-.-)	1.62	1.61667	1.91	1.43	1.51
Cj0957c	Cj0957c	Cj0957c	Putative uncharacterized protein	1.6	1.60333	1.54	2.23	1.04
Cj0958c	yidC	Cj0958c	Membrane protein insertase YidC (Foldase YidC) (Membrane integrase YidC) (Membrane protein YidC)	1.76	1.76	1.41	1.88	1.99
Cj0959c	Cj0959c	Cj0959c	Putative membrane protein insertion efficiency factor	ND	ND	ND	ND	ND
rnpA	rnpA	Cj0960c	Ribonuclease P protein component (RNase P protein) (RNaseP protein) (EC 3.1.26.5) (Protein C5)	ND	ND	ND	ND	ND
rpmH	rpmH	Cj0961c	50S ribosomal protein L34	-6.25	0.16	0.2	0.2	0.08
Cj0962	Cj0962	Cj0962	Putative acetyltransferase	1.01	1.00667	0.84	0.98	1.2
Cj0963	Cj0963	Cj0963	Putative uncharacterized protein	ND	ND	ND	ND	ND
Cj0964	Cj0964	Cj0964	Putative periplasmic protein	2.03	2.03	1.91	2.43	1.75
Cj0965c	Cj0965c	Cj0965c	Putative acyl-CoA thioester hydrolase (EC 3.1.2.-)	-1.2	0.833333	0.57	0.95	0.98
Cj0967	Cj0967	Cj0967	Putative periplasmic protein	ND	ND	ND	ND	ND
Cj0970	Cj0970	Cj0970	Putative uncharacterized protein	ND	ND	ND	ND	ND
Cj0971	Cj0971	Cj0971	Putative uncharacterized protein	ND	ND	ND	ND	ND
Cj0972	Cj0972	Cj0972	Putative uncharacterized protein	ND	ND	ND	ND	ND
Cj0974	Cj0974	Cj0974	Putative uncharacterized protein	ND	ND	ND	ND	ND
Cj0975	Cj0975	Cj0975	Putative outer-membrane protein	ND	ND	ND	ND	ND
Cj0976	cmoB	Cj0976	tRNA (mo5U34)-methyltransferase (EC 2.1.1.-)	1.42	1.41667	1.16	1.4	1.69
Cj0977	Cj0977	Cj0977	Putative uncharacterized protein	-1.88679	0.53		0.53
Cj0978c	Cj0978c	Cj0978c	Putative lipoprotein	ND	ND	ND	ND	ND
Cj0979c	Cj0979c	Cj0979c	Putative secreted nuclease (EC 3.1.31.1)	-1.65746	0.603333	0.61	0.77	0.43
Cj0980	Cj0980	Cj0980	Putative peptidase	-1.53061	0.653333	0.65	0.64	0.67
cjaB	Cj0981c	Cj0981c	Putative MFS (Major Facilitator Superfamily) transport protein	ND	ND	ND	ND	ND
cjaA	cjaA	Cj0982c	Putative amino-acid transporter periplasmic solute-binding protein	1.14	1.14333	1.26	1.18	0.99
Cj0983	jlpA	Cj0983	Uncharacterized lipoprotein Cj0983	1.06	1.05667	0.92	1.08	1.17
Cj0984	Cj0984	Cj0984	Uncharacterized protein Cj0984	1.07	1.07	1.19	1.05	0.97
hipO	hipO	Cj0985c	Hippurate hydrolase (EC 3.5.1.32) (Benzoylglycine amidohydrolase) (Hippuricase)	1.23	1.22667	1.3	1.32	1.06
Cj0988c	Cj0988c	Cj0988c	Putative uncharacterized protein	ND	ND	ND	ND	ND
Cj0989	Cj0989	Cj0989	Putative membrane protein	-1.0453	0.956667	1.04	1.15	0.68
Cj0990c	Cj0990c	Cj0990c	Uncharacterized protein Cj0990c	1.57	1.57	1.92	1.22	ND
Cj0991c	Cj0991c	Cj0991c	Putative oxidoreductase ferredoxin-type electron transport protein	1.27	1.27333	1.24	1.18	1.4
hemN	hemN	Cj0992c	Oxygen-independent coproporphyrinogen III oxidase	1.06	1.05667	1.02	1	1.15
Cj0993c	Cj0993c	Cj0993c	UPF0763 protein Cj0993c	-1.48515	0.673333	0.62	0.64	0.76
argF	argF	Cj0994c	Ornithine carbamoyltransferase (OTCase) (EC 2.1.3.3)	-1.00671	0.993333	1.16	0.74	1.08
hemB	hemB	Cj0995c	Delta-aminolevulinic acid dehydratase (EC 4.2.1.24)	-1.23457	0.81	0.73	0.85	0.85
ribA	ribA	Cj0996	GTP cyclohydrolase II (EC 3.5.4.25)	-1.05634	0.946667	1.15	0.96	0.73
Cj0997	rsmG	Cj0997	Ribosomal RNA small subunit methyltransferase G (EC 2.1.1.170) (16S rRNA 7-methylguanosine methyltransferase) (16S rRNA m7G methyltransferase)	2.13	2.13	2.08	2.52	1.79
Cj0998c	Cj0998c	Cj0998c	Putative periplasmic protein	-1.75439	0.57	0.52	0.54	0.65
Cj0999c	Cj0999c	Cj0999c	UPF0324 membrane protein Cj0999c	ND	ND	ND	ND	ND
Cj1000	Cj1000	Cj1000	Putative transcriptional regulator (LysR family)	1.55	1.55	1.67	1.51	1.47
rpoD	rpoD	cj1001	RNA polymerase sigma factor	1.06	1.05667	0.84	1.14	1.19
Cj1002c	Cj1002c	Cj1002c	Putative phosphoglycerate/bisphosphoglycerate mutase (EC 3.1.3.-)	2.21	2.20667	1.74	1.62	3.26
Cj1003c	Cj1003c	Cj1003c	Putative integral membrane protein	ND	ND	ND	ND	ND
Cj1004	Cj1004	Cj1004	Putative periplasmic protein	ND	ND	ND	ND	ND
Cj1005c	Cj1005c	Cj1005c	Putative membrane bound ATPase (EC 3.4.24.-)	1.73	1.72667	1.83	1.9	1.45
Cj1006c	Cj1006c	Cj1006c	Putative MiaB-like tRNA modifying enzyme	1.34	1.33667	1.73	1.14	1.14
Cj1007c	Cj1007c	Cj1007c	Putative mechanosensitive ion channel family protein	1.44	1.43667	1.61	1.47	1.23
aroB	aroB	Cj1008c	3-dehydroquinate synthase (EC 4.2.3.4)	-1.1236	0.89	0.92	0.89	0.86
Cj1009c	Cj1009c	Cj1009c	Conserved hypothetical proetin Cj1009c	1.5	1.50333	1.59	1.45	1.47
tgt	tgt	Cj1010	Queuine tRNA-ribosyltransferase (EC 2.4.2.29) (Guanine insertion enzyme) (tRNA-guanine transglycosylase)	1.55	1.55333	1.3	1.66	1.7
Cj1011	Cj1011	Cj1011	Putative CorA-like Mg2+ transporter protein	1.41	1.41333	1.38	1.66	1.2
Cj1012c	Cj1012c	Cj1012c	Putative membrane protein	ND	ND	ND	ND	ND
Cj1013c	Cj1013c	Cj1013c	Putative cytochrome C biogenesis protein	1.58	1.57667	1.78	2.01	0.94
livF	livF	Cj1014c	Branched-chain amino-acid ABC transport system ATP-binding protein	1.55	1.55333	1.72	1.56	1.38
livG	livG	Cj1015c	Branched-chain amino-acid ABC transport system ATP-binding protein	1.5	1.5	1.57	1.47	1.46
livM	livM	Cj1016c	Branched-chain amino-acid ABC transport system permease protein	1.3	1.29667	1.28	1.57	1.04
livH	livH	Cj1017c	Branched-chain amino-acid ABC transport system permease protein	ND	ND	ND	ND	ND
livK	livK	Cj1018c	Branched-chain amino-acid ABC transport system,periplasmic binding protein	1.17	1.17333	1.11	1.34	1.07
livJ	livJ	Cj1019c	Branched-chain amino-acid ABC transport system periplasmic binding protein	1.01	1.01	1.11	1.07	0.85
Cj1020c	Cj1020c	Cj1020c	Putative cytochrome C	1.08	1.08	1.15	1.01	1.08
Cj1021c	Cj1021c	Cj1021c	Putative periplasmic protein	ND	ND	ND	ND	ND
Cj1022c	Cj1022c	Cj1022c	Putative integral membrane protein	ND	ND	ND	ND	ND
asd	asd	Cj1023c	Aspartate-semialdehyde dehydrogenase (ASA dehydrogenase) (ASADH) (EC 1.2.1.11) (Aspartate-beta-semialdehyde dehydrogenase)	1.11	1.11333	1.2	1.06	1.08
flgR	flgR	Cj1024c	Sigma-54 associated transcriptional activator	-1.06762	0.936667	0.94	1.06	0.81
Cj1025c	Cj1025c	Cj1025c	Putative uncharacterized protein	ND	ND	ND	ND	ND
Cj1026c	Cj1026c	Cj1026c	Putative lipoprotein	-1.08303	0.923333	0.67	0.98	1.12
gyrA	gyrA	Cj1027c	DNA gyrase subunit A (EC 5.99.1.3)	-1.02389	0.976667	1	1	0.93
Cj1028c	Cj1028c	Cj1028c	Putative purine/pyrimidine phosphoribosyltransferase	ND	ND	ND	ND	ND
mapA	mapA	Cj1029c	Outer membrane lipoprotein MapA	-1.53846	0.65	0.66	0.61	0.68
lepA	lepA	Cj1030c	Elongation factor 4 (EF-4) (EC 3.6.5.n1) (Ribosomal back-translocase LepA)	1.4	1.39667	1.46	1.37	1.36
cmeD	cmeD	Cj1031	Outer membrane component of efflux system (Multidrug efflux system CmeDEF)	1.4	1.4	1.42	1.65	1.13
cmeE	cmeE	Cj1032	Membrane fusion component of efflux system (Mutlidrug efflux system CmeDEF)	1.42	1.42333	1.5	1.28	1.49
cmeF	cmeF	Cj1033	Integral membrane component of efflux system (Multidrug efflux system CmeDEF)	1.53	1.63333	1.45	1.6	1.85
Cj1034c	fedC	Cj1034c	Putative DnaJ-like protein	ND	ND	ND	ND	ND
Cj1035c	ate	Cj1035c	Putative arginyl-tRNA--protein transferase (Arginyltransferase) (R-transferase) (EC 2.3.2.8)	1.59	1.58667	2.08	1.38	1.3
Cj1036c	Cj1036c	Cj1036c	Putative uncharacterized protein	-2.65487	0.376667	0.37	0.35	0.41
pycA	pycA	Cj1037c	Pyruvate carboxylase A subunit (EC 6.4.1.1)	1.01	1.01333	1.3	0.86	0.88
Cj1038	Cj1038	Cj1038	Putative cell division/peptidoglycan biosynthesis protein	ND	ND	ND	ND	ND
murG	murG	Cj1039	UDP-N-acetylglucosamine--N-acetylmuramyl-(pentapeptide) pyrophosphoryl-undecaprenol N-acetylglucosamine transferase (EC 2.4.1.227) (Undecaprenyl-PP-MurNAc-pentapeptide-UDPGlcNAc GlcNAc transferase)	1.45	1.45333	1.43	1.55	1.38
Cj1040c	Cj1040c	Cj1040c	Putative MFS (Major Facilitator Superfamily) transport protein	ND	ND	ND	ND	ND
Cj1041c	Cj1041c	Cj1041c	Putative periplasmic ATP/GTP-binding protein	-1.30435	0.766667	0.75	0.56	0.99
Cj1042c	Cj1042c	Cj1042c	Putative transcriptional regulatory protein	ND	ND	ND	ND	ND
Cj1043c	Cj1043c	Cj1043c	Putative thiamine-phosphate pyrophosphorylase (EC 2.5.1.3)	ND	ND	ND	ND	ND
thiH	thiH	Cj1044c	Thiazole biosynthesis protein ThiH	-1.14504	0.873333	0.94	0.8	0.88
thiG	thiG	Cj1045c	Thiazole synthase (EC 2.8.1.10)	-1.30435	0.766667	0.72	0.92	0.66
moeB	moeB	Cj1046	Putative molybdopterin biosynthesis protein	-1.5625	0.64	0.56	0.66	0.7
thiS	thiS	Cj1047c	Putative thiamine biosynthesis protein	-1.69492	0.59	0.77	0.51	0.49
dapE	dapE	Cj1048c	Succinyl-diaminopimelate desuccinylase (SDAP desuccinylase) (EC 3.5.1.18) (N-succinyl-LL-2,6-diaminoheptanedioate amidohydrolase)	1.36	1.35667	1.17	1.2	1.7
Cj1049c	Cj1049c	Cj1049c	Putative LysE family transporter protein	1.35	1.34667	1.33	1.44	1.27
npdA	cobB	Cj1050c	NAD-dependent protein deacylase (EC 3.5.1.-) (Regulatory protein SIR2 homolog)	1.06	1.06333	0.88	1.04	1.27
cjeI	cjeI	Cj1051c	Restriction modification enzyme	1.11	1.10667	1.06	1.23	1.03
mutS	mutS	Cj1052c	Putative mismatch repair protein	1.25	1.24667	1.21	1.39	1.14
Cj1053c	Cj1053c	Cj1053c	Putative integral membrane protein	3.02	3.01667	3.63	2.65	2.77
murC	murC	Cj1054c	UDP-N-acetylmuramate--L-alanine ligase (EC 6.3.2.8) (UDP-N-acetylmuramoyl-L-alanine synthetase)	-1.30435	0.766667	0.79	0.74	0.77
Cj1055c	Cj1055c	Cj1055c	Putative sulfatase family protein	1.11	1.11	1.34	1.37	0.62
Cj1056c	Cj1056c	Cj1056c	Putative carbon-nitrogen hydrolase family protein	-1.09091	0.916667	0.95	0.85	0.95
Cj1057c	Cj1057c	Cj1057c	Putative coiled-coil protein	-1.91083	0.523333	0.4	0.66	0.51
guaB	guaB	Cj1058c	Inosine-5'-monophosphate dehydrogenase (IMP dehydrogenase) (IMPD) (IMPDH) (EC 1.1.1.205)	-1.24481	0.803333	0.77	0.87	0.77
gatA	gatA	Cj1059c	Glutamyl-tRNA(Gln) amidotransferase subunit A (Glu-ADT subunit A) (EC 6.3.5.-)	-1.86335	0.536667	0.58	0.47	0.56
Cj1060c	Cj1060c	Cj1060c	Putative membrane protein	ND	ND	ND	ND	ND
ileS	ileS	Cj1061c	Isoleucine--tRNA ligase (EC 6.1.1.5) (Isoleucyl-tRNA synthetase) (IleRS)	-1.22951	0.813333	0.79	0.91	0.74
Cj1062	Cj1062	Cj1062	Putative CinA-like protein	-1.26582	0.79	0.91	0.93	0.53
Cj1063	Cj1063	Cj1063	Putative acetyltransferase	ND	ND	ND	ND	ND
rdxA	rdxA	Cj1066	Nitroreductase	1.25	1.25333	1.11	1.25	1.4
pgsA	pgsA	Cj1067	CDP-diacylglycerol--glycerol-3-phosphate 3-phosphatidyltransferase (EC 2.7.8.5)	ND	ND	ND	ND	ND
Cj1068	Cj1068	Cj1068	Putative zinc metalloprotease Cj1068 (EC 3.4.24.-)	-1.39535	0.716667	0.61	0.82	0.72
Cj1069	Cj1069	Cj1069	Putative uncharacterized protein	1.06	1.06	1.06	1.24	0.88
rpsF	rpsF	Cj1070	30S ribosomal protein S6	1.31	1.30667	1.42	1.17	1.33
ssb	ssb	Cj1071	Single-stranded DNA-binding protein (SSB) (Helix-destabilizing protein)	-1.06762	0.936667	1.12	0.84	0.85
rpsR	rpsR	Cj1072	30S ribosomal protein S18	1.14	1.14	1.11	1.42	0.89
lon	lon	Cj1073c	Lon protease (EC 3.4.21.53) (ATP-dependent protease La)	1.55	1.55	1.66	1.59	1.4
Cj1074c	Cj1074c	Cj1074c	Putative lipoprotein	-1.98675	0.503333	0.44	0.59	0.48
Cj1075	fliW	Cj1075	Flagellar assembly factor FliW	-1.47783	0.676667	0.45	0.78	0.8
proC	proC	Cj1076	Pyrroline-5-carboxylate reductase (EC 1.5.1.2)	-1.2605	0.793333	0.72	0.84	0.82
ctsT	Cj1077	Cj1077	Putative periplasmic protein	ND	ND	ND	ND	ND
Cj1078	Cj1078	Cj1078	Putative periplasmic protein	ND	ND	ND	ND	ND
Cj1079	Cj1079	Cj1079	Putative periplasmic protein	ND	ND	ND	ND	ND
hemD	hemD	Cj1080c	Putative uroporphyrinogen-III synthase (EC 4.2.1.75)	ND	ND	ND	ND	ND
thiE	thiE	Cj1081c	Thiamine-phosphate synthase (TP synthase) (TPS) (EC 2.5.1.3) (Thiamine-phosphate pyrophosphorylase) (TMP pyrophosphorylase) (TMP-PPase)	-1.02389	0.976667	1.28	0.87	0.78
thiD	thiD	Cj1082c	Phosphomethylpyrimidine kinase (EC 2.7.4.7)	-1.04167	0.96	0.95	0.78	1.15
Cj1083c	Cj1083c	Cj1083c	Putative nuclease (EC 4.2.99.18)	ND	ND	ND	ND	ND
Cj1084c	Cj1084c	Cj1084c	Putative ATP/GTP-binding protein	1.13	1.13333	1.26	1.28	0.86
mfd	mfd	Cj1085c	Transcription-repair coupling factor	1.12	1.12333	1.23	1.12	1.02
Cj1086c	Cj1086c	Cj1086c	Putative uncharacterized protein	-1.5544	0.643333	0.54	0.71	0.68
Cj1087c	Cj1087c	Cj1087c	Putative peptidase	-1.63934	0.61	0.72	0.61	0.5
folC	folC	Cj1088c	Folylpolyglutamate synthase/dihydrofolate synthase (EC 6.3.2.12)	-1.2987	0.77	0.67	0.95	0.69
Cj1089c	Cj1089c	Cj1089c	Putative uncharacterized protein	1.36	1.36333	1.42	1.29	1.38
Cj1090c	Cj1090c	Cj1090c	Putative lipoprotein	1.24	1.24	1.33	1.09	1.3
leuS	leuS	Cj1091	Leucine--tRNA ligase (EC 6.1.1.4) (Leucyl-tRNA synthetase) (LeuRS)	1.15	1.15333	1.1	1.19	1.17
secF	secF	Cj1092c	Protein-export membrane protein SecF	1.78	1.78	2.02	1.61	1.71
secD	secD	Cj1093c	Protein translocase subunit SecD	1.19	1.18667	1.29	1.21	1.06
yajC	cj1094c	cj1094c	Putative preprotein translocase protein	1.1	1.09667	1.13	1.02	1.14
Cj1095	lnt	Cj1095	Apolipoprotein N-acyltransferase (ALP N-acyltransferase) (EC 2.3.1.-)	1.33	1.33	1.23	1.56	1.2
metK	metK	Cj1096c	S-adenosylmethionine synthetase (EC 2.5.1.6)	-1.77515	0.563333	0.4	0.42	0.87
Cj1097	sstT	Cj1097	Serine/threonine transporter SstT (Na(+)/serine-threonine symporter)	1.51	1.51333	1.74	1.37	1.43
pyrB	pyrB	Cj1098	Aspartate carbamoyltransferase (EC 2.1.3.2) (Aspartate transcarbamylase) (ATCase)	1.92	1.92	1.76	1.79	2.21
Cj1099	Cj1099	Cj1099	Peptidase	-1.40845	0.71	0.97	0.49	0.67
Cj1100	Cj1100	Cj1100	Hypothteical protein Cj1100	1.47	1.47333	1.27	2	1.15
Cj1101	Cj1101	Cj1101	ATP-dependent DNA helicase (EC 3.6.1.-)	2.03	2.02667	1.92	2.49	1.67
truB	truB	Cj1102	tRNA pseudouridine synthase B (EC 5.4.99.25) (tRNA pseudouridine(55) synthase) (Psi55 synthase) (tRNA pseudouridylate synthase) (tRNA-uridine isomerase)	1.11	1.11333	1.26	0.93	1.15
csrA	csrA	Cj1103	Carbon storage regulator homolog	-2.04082	0.49	0.45	0.65	0.37
Cj1104	ispE	Cj1104	4-diphosphocytidyl-2-C-methyl-D-erythritol kinase (CMK) (EC 2.7.1.148) (4-(cytidine-5'-diphospho)-2-C-methyl-D-erythritol kinase)	1.56	1.55667	1.39	1.62	1.66
smpB	smpB	Cj1105	SsrA-binding protein	-1.0453	0.956667	0.95	1.17	0.75
Cj1106	Cj1106	Cj1106	Putative periplasmic thioredoxin	1.13	1.13	0.99	1.32	1.08
clpS	clpS	Cj1107	ATP-dependent Clp protease adapter protein ClpS	1.04	1.03667	0.77	1.07	1.27
clpA	clpA	Cj1108	ATP-dependent Clp protease ATP-binding subunit	1.06	1.06333	0.99	1.04	1.16
aat	aat	Cj1109	Leucyl/phenylalanyl-tRNA--protein transferase (EC 2.3.2.6) (L/F-transferase) (Leucyltransferase) (Phenyalanyltransferase)	ND	ND	ND	ND	ND
cetZ	cetZ	Cj1110c	Putative MCP-type signal transduction protein	-1.14943	0.87	0.95	0.85	0.81
Cj1111c	Cj1111c	Cj1111c	Putative MarC family integral membrane protein	1.71	1.70667	1.74	2.16	1.22
Cj1112c	Cj1112c	Cj1112c	Putative SelR domain containing protein	-1.2605	0.793333	0.77	0.79	0.82
Cj1113	Cj1113	Cj1113	Putative uncharacterized protein	ND	ND	ND	ND	ND
pssA	pssA	Cj1114c	CDP-diacylglycerol--serine O-phosphatidyltransferase (EC 2.7.8.8)	1.06	1.05667	1.4	1.44	0.33
Cj1115c	Cj1115c	Cj1115c	Putative phosphatidylserine decarboxylase-related protein (EC 4.1.1.65)	-1.39535	0.716667	0.62	0.47	1.06
ftsH	ftsH	Cj1116c	ATP-dependent zinc metalloprotease FtsH (EC 3.4.24.-)	1	1	1.12	0.96	0.92
prmA	prmA	Cj1117c	Ribosomal protein L11 methyltransferase (L11 Mtase) (EC 2.1.1.-)	-1.2931	0.773333	0.6	0.93	0.79
cheY	cheY	Cj1118c	Chemotaxis protein CheY homolog	-1.91083	0.523333	0.49	0.52	0.56
pglG	Cj1119c	Cj1119c	Putative integral membrane protein	1.7	1.7	1.62	1.81	1.67
pglF	pglF	Cj1120c	UDP-N-acetyl-alpha-D-glucosamine C6 dehydratase (UDP-GlcNAc C6 dehydratase) (EC 4.2.1.135) (Protein glycosylation pathway protein F) (UDP-N-acetylglucosamine 4,6-dehydratase (configuration-retaining))	1.66	1.65667	1.45	1.65	1.87
pglE	pglE	Cj1121c	UDP-4-amino-4,6-dideoxy-N-acetyl-alpha-D-glucosamine transaminase (EC 2.6.1.91) (Protein glycosylation pathway protein E) (UDP-4-keto-6-deoxy-GlcNAc C4 aminotransferase)	1.29	1.28667	1.23	1.24	1.39
Cj1122c	Cj1122c	Cj1122c	Putative integral membrane protein. Functional classification-Surface polysaccharides,lipopolysaccharides and antigens	ND	ND	ND	ND	ND
pglD	pglD	Cj1123c	UDP-N-acetylbacillosamine N-acetyltransferase (EC 2.3.1.203) (Protein glycosylation D) (UDP-4-amino-4,6-dideoxy-N-acetyl-alpha-D-glucosamine N-acetyltransferase)	1.33	1.33333	1.23	1.53	1.24
pglC	pglC	Cj1124c	Undecaprenyl phosphate N,N'-diacetylbacillosamine 1-phosphate transferase (EC 2.7.8.36) (Protein glycosylation C)	1.63	1.63	1.4	2.24	1.25
pglA	pglA	Cj1125c	N,N'-diacetylbacillosaminyl-diphospho-undecaprenol alpha-1,3-N-acetylgalactosaminyltransferase (EC 2.4.1.290) (Protein glycosylation A)	1.98	1.98	2.23	2.05	1.66
pglB	pglB	Cj1126c	Undecaprenyl-diphosphooligosaccharide--protein glycotransferase (EC 2.4.99.19) (Protein glycosylation B)	3.65	3.65333	1.79	4.3	4.87
pglJ	pglJ	Cj1127c	N-acetylgalactosamine-N,N'-diacetylbacillosaminyl-diphospho-undecaprenol 4-alpha-N-acetylgalactosaminyltransferase (EC 2.4.1.291) (Protein glycosylation J)	1.56	1.56333	1.59	1.55	1.55
pglI	pglI	Cj1128c	GalNAc(5)-diNAcBac-PP-undecaprenol beta-1,3-glucosyltransferase (EC 2.4.1.293) (Protein glycosylation I)	1.53	1.52667	1.51	1.71	1.36
pglH	pglH	Cj1129c	GalNAc-alpha-(1->4)-GalNAc-alpha-(1->3)-diNAcBac-PP-undecaprenol alpha-1,4-N-acetyl-D-galactosaminyltransferase (EC 2.4.1.292) (Protein glycosylation H)	1.51	1.51	1.6	1.54	1.39
pglK	pglK wlaB	Cj1130c	Protein glycosylation K (EC 3.6.3.39)	1.46	1.45667	1.43	1.47	1.47
gne	gne	Cj1131c	UDP-GlcNAc/Glc 4-epimerase (EC 5.1.3.2)	-1.04895	0.953333	0.9	0.76	1.2
Cj1132c	Cj1132c	Cj1132c	Putative uncharacterized protein	1.08	1.07667	1.06	1.11	1.06
waaC	waaC	Cj1133	Heptosyltransferase I	1.23	1.23333	1.19	1.19	1.32
htrB	htrB	Cj1134	Putative lipid A biosynthesis lauroyl acyltransferase (EC 2.3.1.-)	1.12	1.12	1.22	1.09	1.05
Cj1135	Cj1135	Cj1135	Putative two-domain glucosyltransferase	-1.80723	0.553333	0.54	0.65	0.47
Cj1136	Cj1136	Cj1136	Putative glycosyltransferase	-1.44231	0.693333	0.71	0.52	0.85
Cj1137c	Cj1137c	Cj1137c	Putative glycosyltransferase	ND	ND	ND	ND	ND
Cj1138	Cj1138	Cj1138	Putative glycosyltransferase	-1.2605	0.793333	0.62	1.16	0.6
wlaN	wlaN	Cj1139c	Beta-1,3 galactosyltransferase	-2.12766	0.47	0.41	0.43	0.57
cstIII	cstIII	Cj1140	Alpha-2,3 sialyltransferase	-1.11111	0.9	0.71	0.94	1.05
neuB1	neuB1	Cj1141	Sialic acid synthase (N-acetylneuraminic acid synthetase) (EC 4.1.3.-)	-1.80723	0.553333	0.57	0.46	0.63
neuC1	neuC1	Cj1142	Putative UDP-N-acetylglucosamine 2-epimerase (EC 5.1.3.-)	-1.67598	0.596667	0.5	0.5	0.79
neuA1	neuA1 cgtA	Cj1143	Two-domain bifunctional protein (Beta-1,4-N-acetylgalactosaminyltransferase/CMP-Neu5Ac synthase) (EC 2.7.7.43)	-1.59574	0.626667	0.66	0.39	0.83
Cj1145c	Cj1145c	Cj1145c	Uncharacterized protein	ND	ND	ND	ND	ND
waaV	waaV	Cj1146c	Putative glucosyltransferase	1.56	1.56	1.18	1.76	1.74
waaF	waaF	Cj1148	Heptosyltransferase II	1.64	1.64333	1.19	1.29	2.45
gmhA	gmhA1	Cj1149c	Phosphoheptose isomerase 1 (EC 5.3.1.28) (Sedoheptulose 7-phosphate isomerase 1)	-1.34529	0.743333	0.78	0.73	0.72
hldE	waaE	Cj1150c	Bifunctional protein HldE [Includes: D-beta-D-heptose 7-phosphate kinase (EC 2.7.1.-) (D-beta-D-heptose 7-phosphotransferase); D-beta-D-heptose 1-phosphate adenosyltransferase (EC 2.7.7.-)]	-1.43541	0.696667	0.59	0.58	0.92
hldD	hldD	Cj1151c	ADP-glyceromanno-heptose 6-epimerase (EC 5.1.3.20)	-1.13636	0.88	0.93	0.96	0.75
gmhB	gmhB	Cj1152c	D,D-heptose 1,7-bisphosphate phosphatase (EC 3.1.3.-) (D-glycero-D-manno-heptose 1,7-bisphosphate phosphatase) (HBP phosphatase)	-2.20588	0.453333	0.35	0.4	0.61
Cj1153	Cj1153	Cj1153	Putative periplasmic cytochrome C	-4.61538	0.216667	0.17	0.23	0.25
Cj1154c	Cj1154c	Cj1154c	Putative cytochrome oxidase maturation protein cbb3-type	ND	ND	ND	ND	ND
Cj1155c	Cj1155c	Cj1155c	Putative cation-transporting ATPase	1.26	1.26333	1.26	1.32	1.21
rho	rho	Cj1156	Transcription termination factor Rho (EC 3.6.4.-) (ATP-dependent helicase Rho)	-1.00671	0.993333	0.92	1.03	1.03
dnaX	dnaX	Cj1157	Putative DNA polymerase III subunit gamma (EC 2.7.7.7)	1.01	1.00667	1.2	0.74	1.08
Cj1158c	Cj1158c	Cj1158c	Small hydrophobic protein	ND	ND	ND	ND	ND
Cj1159c	Cj1159c	Cj1159c	Small hydrophobic protein	ND	ND	ND	ND	ND
Cj1160c	Cj1160c	Cj1160c	Putative membrane protein	ND	ND	ND	ND	ND
Cj1161c	Cj1161c	Cj1161c	Putative cation-transporting ATPase	1.04	1.03667	0.95	1.3	0.86
Cj1162c	Cj1162c	Cj1162c	Putative heavy-metal-associated domain protein	-2.65487	0.376667	0.39	0.33	0.41
Cj1163c	Cj1163c	Cj1163c	Putative cation transport protein	1.86	1.85667	1	2.46	2.11
Cj1164c	Cj1164c	Cj1164c	Putative uncharacterized protein	1.83	1.83333	0.96	1.07	3.47
Cj1165c	Cj1165c	Cj1165c	Putative integral membrane protein	ND	ND	ND	ND	ND
Cj1166c	Cj1166c	Cj1166c	Putative integral membrane protein	-1.31579	0.76	0.87	0.8	0.61
ldh	ldh	Cj1167	L-lactate dehydrogenase (EC 1.1.1.27)	-1.25523	0.796667	0.74	0.83	0.82
Cj1168c	Cj1168c	Cj1168c	Putative integral membrane protein (DedA homolog)	1.22	1.22333	1.47	1.29	0.91
Cj1169c	Cj1169c	Cj1169c	Putative periplasmic protein	-6.52174	0.153333	0.11	0.11	0.24
omp50	omp50	Cj1170c	50 kDa outer membrane protein	1.35	1.34667	1.45	1.48	1.11
ppi	Cj1171c	Cj1171c	Peptidyl-prolyl cis-trans isomerase (EC 5.2.1.8)	1.43	1.43	2.36	1.07	0.86
Cj1172c	Cj1172c	Cj1172c	Probable transcriptional regulatory protein Cj1172c	1.61	1.60667	1.28	0.93	2.61
Cj1173	Cj1173	Cj1173	Putative efflux protein (Multidrug resistance protein)	ND	ND	ND	ND	ND
Cj1174	Cj1174	Cj1174	Putative efflux protein (Multidrug resistance protein)	ND	ND	ND	ND	ND
argS	argS	Cj1175c	Arginine--tRNA ligase (EC 6.1.1.19) (Arginyl-tRNA synthetase) (ArgRS)	1.51	1.50667	1.32	1.6	1.6
tatA	tatA	Cj1176c	Sec-independent protein translocase protein TatA	-2.58621	0.386667	0.19	0.27	0.7
gmk	gmk	Cj1177	Guanylate kinase (EC 2.7.4.8) (GMP kinase)	-1.80723	0.553333	0.52	0.61	0.53
Cj1178c	Cj1178c	Cj1178c	Highly acidic protein	-1.10701	0.903333	0.84	0.92	0.95
fliR	fliR	Cj1179c	Flagellar biosynthetic protein fliR	ND	ND	ND	ND	ND
Cj1180c	Cj1180c	Cj1180c	Putative ABC transporter ATP-binding protein	1.15	1.14667	1.34	1.18	0.92
tsf	tsf	Cj1181c	Elongation factor Ts (EF-Ts)	1.17	1.17333	1.18	1.15	1.19
rpsB	rpsB	Cj1182c	30S ribosomal protein S2	1.57	1.57	2.02	1.62	1.07
cfa	cfa	Cj1183c	Cyclopropane-fatty-acyl-phospholipid synthase (EC 2.1.1.79)	-1.02389	0.976667	0.9	0.88	1.15
petC	petC	Cj1184c	Putative ubiquinol-cytochrome C reductase cytochrome C subunit	1.75	1.75333	2.07	2.18	1.01
petB	petB	Cj1185c	Cytochrome b	1.04	1.03667	0.93	1.14	1.04
petA	petA	Cj1186c	Ubiquinol-cytochrome c reductase iron-sulfur subunit (EC 1.10.2.2)	-1.2605	0.793333	0.7	0.84	0.84
arsB	arsB	Cj1187c	Arsenical pump membrane protein	ND	ND	ND	ND	ND
gidA	mnmG	Cj1188c	tRNA uridine 5-carboxymethylaminomethyl modification enzyme MnmG (Glucose-inhibited division protein A)	1.28	1.28333	1.21	1.54	1.1
cetB	cetB	Cj1189c	Bipartate energy taxis response protein cetB	-1.68539	0.593333	0.4	0.42	0.96
cetA	cetA	Cj1190c	Bipartate energy taxis response protein cetA	-1.05263	0.95	0.9	0.95	1
cetC	cetC	Cj1191c	Putative PAS domain containing signal-transduction sensor protein	-1.88679	0.53	0.55	0.52	ND
dctA	dctA	Cj1192	Putative C4-dicarboxylate transport protein	-1.18577	0.843333	0.75	0.87	0.91
Cj1193c	Cj1193c	Cj1193c	Putative periplasmic protein	ND	ND	ND	ND	ND
Cj1194	Cj1194	Cj1194	Possible phosphate permease	1.1	1.1	1.05	1.05	1.2
pyrC2	pyrC2	Cj1195c	Putative dihydroorotase (EC 3.5.2.3)	1.37	1.36667	1.52	1.31	1.27
gpsA	gpsA	Cj1196c	Glycerol-3-phosphate dehydrogenase [NAD(P)+] (EC 1.1.1.94) (NAD(P)H-dependent glycerol-3-phosphate dehydrogenase)	1.16	1.16333	1.08	1.12	1.29
gatB	gatB	Cj1197c	Aspartyl/glutamyl-tRNA(Asn/Gln) amidotransferase subunit B (Asp/Glu-ADT subunit B) (EC 6.3.5.-)	-1.5	0.666667	0.61	0.67	0.72
Cj1198	luxS	Cj1198	S-ribosylhomocysteine lyase (EC 4.4.1.21) (AI-2 synthesis protein) (Autoinducer-2 production protein LuxS)	-1.5544	0.643333	0.49	0.67	0.77
Cj1199	Cj1199	Cj1199	Putative iron/ascorbate-dependent oxidoreductase (EC 1.-.-.-)	2.17	2.16667	2.78	1.18	2.54
Cj1200	Cj1200	Cj1200	Putative NLPA family lipoprotein	2.04	2.03667	1.92	2.66	1.53
metE	metE	Cj1201	5-methyltetrahydropteroyltriglutamate--homocysteine methyltransferase (EC 2.1.1.14) (Cobalamin-independent methionine synthase) (Methionine synthase, vitamin-B12 independent isozyme)	2.01	2.01333	1.31	2.02	2.71
metF	metF	Cj1202	Methylenetetrahydrofolate reductase (EC 1.5.1.20)	2.32	2.31667	1.92	2.68	2.35
Cj1203c	Cj1203c	Cj1203c	Putative integral membrane protein	ND	ND	ND	ND	ND
atpB	atpB	Cj1204c	ATP synthase subunit a (ATP synthase F0 sector subunit a) (F-ATPase subunit 6)	-1.02041	0.98	1.51	0.85	0.58
radA	radA sms	Cj1205c	DNA repair protein RadA homolog (DNA repair protein Sms homolog)	1.31	1.30667	1.46	1.46	1
ftsY	ftsY	Cj1206c	Putative signal recognition particle protein	1.38	1.38	1.45	1.38	1.31
Cj1207c	Cj1207c	Cj1207c	Putative lipoprotein thiredoxin	-1.32743	0.753333	0.63	0.75	0.88
Cj1208	Cj1208	Cj1208	Putative 5-formyltetrahydrofolate cyclo-ligase family protein (EC 6.3.3.2)	-2.4	0.416667	0.59	0.21	0.45
Cj1209	rny	Cj1209	Ribonuclease Y (RNase Y) (EC 3.1.-.-)	-1.02041	0.98	0.86	0.97	1.11
Cj1210	Cj1210	Cj1210	Putative integral membrane protein	ND	ND	ND	ND	ND
Cj1211	Cj1211	Cj1211	Putative competence family protein	ND	ND	ND	ND	ND
rbn	rbn	Cj1212c	Putative ribonuclease BN (EC 3.1.-.-)	ND	ND	ND	ND	ND
glcD	glcD	Cj1213c	Putative glycolate oxidase subunit D	1.31	1.30667	1.39	1.27	1.26
Cj1214c	Cj1214c	Cj1214c	Putative exporting protein	-2.25564	0.443333	0.54	0.48	0.31
Cj1215	Cj1215	Cj1215	Putative peptidase M23 family protein	-1.05634	0.946667	1.12	0.84	0.88
Cj1216c	Cj1216c	Cj1216c	Putative uncharacterized protein	ND	ND	ND	ND	ND
Cj1217c	Cj1217c	Cj1217c	Laccase domain protein Cj1217c	1.03	1.03333	1.11	1.25	0.74
ribA	ribA	Cj1218c	Putative riboflavin synthase alpha chain (EC 2.5.1.9)	1.53	1.52667	1.66	1.43	1.49
Cj1219c	Cj1219c	Cj1219c	Putative periplasmic protein	1.01	1.00667	1.19	0.86	0.97
groES	groS	Cj1220	10 kDa chaperonin (GroES protein) (Protein Cpn10)	-1.11111	0.9	1.06	0.86	0.78
groEL	groL	Cj1221	60 kDa chaperonin (GroEL protein) (Protein Cpn60)	-1.14068	0.876667	0.75	0.92	0.96
dccS	dccS	Cj1222c	Two-component sensor (Histidine kinase)	-1.20968	0.826667	0.98	0.58	0.92
dccR	Cj1223c	Cj1223c	Two-component regulator	-1.1583	0.863333	0.6	0.9	1.09
Cj1224	Cj1224	Cj1224	Putative iron-binding protein	1.02	1.01667	0.92	0.99	1.14
Cj1225	Cj1225	Cj1225	Putative uncharacterized protein	-1.76471	0.566667	0.54	0.59	0.57
Cj1226c	Cj1226c	Cj1226c	Putative two-component sensor (Histidine kinase)	1.84	1.84	1.33	2.15	2.04
Cj1227c	Cj1227c	Cj1227c	Putative two-component regulator	1.65	1.64667	1.26	2.1	1.58
htrA	htrA	Cj1228c	Serine protease (Protease DO) (EC 3.4.21.-)	1.01	1.01333	1.01	0.98	1.05
cbpA	cbpA	Cj1229	Putative curved-DNA binding protein	-1.09489	0.913333	0.95	0.93	0.86
hspR	hspR	Cj1230	Heat shock transcriptional regulator	-1.5	0.666667	0.56	0.51	0.93
kefB	kefB	Cj1231	Putative glutathione-regulated potassium-efflux system protein	ND	ND	ND	ND	ND
Cj1232	Cj1232	Cj1232	Putative uncharacterized protein	ND	ND	ND	ND	ND
Cj1233	Cj1233	Cj1233	Putative HAD-superfamily hydrolase	1.14	1.13667	1.21	1.21	0.99
glyS	glyS	Cj1234	Glycine--tRNA ligase beta subunit (EC 6.1.1.14) (Glycyl-tRNA synthetase beta subunit)	-1.2766	0.783333	0.93	0.65	0.77
Cj1235	Cj1235	Cj1235	Putative peptidase M23 family protein	1.58	1.57667	2.18	1.6	0.95
Cj1236	Cj1236	Cj1236	Putative uncharacterized protein	1.53	1.53333	1.38	1.81	1.41
Cj1237c	Cj1237c	Cj1237c	Putative phosphatase	1.07	1.07333	0.96	0.97	1.29
pdxJ	pdxJ	Cj1238	Pyridoxine 5'-phosphate synthase (PNP synthase) (EC 2.6.99.2)	1.01	1.01333	1.07	1.12	0.85
pdxA	pdxA	Cj1239	4-hydroxythreonine-4-phosphate dehydrogenase (EC 1.1.1.262) (4-(phosphohydroxy)-L-threonine dehydrogenase)	1.15	1.14667	1.14	1.07	1.23
Cj1240c	Cj1240c	Cj1240c	Putative periplasmic protein	-1.72414	0.58	0.44	0.51	0.79
Cj1241	Cj1241	Cj1241	Putative MFS (Major Facilitator Superfamily) transporter protein	ND	ND	ND	ND	ND
Cj1242	ciaC	Cj1242	Putative uncharacterized protein	ND	ND	ND	ND	ND
hemE	hemE	Cj1243	Uroporphyrinogen decarboxylase (UPD) (URO-D) (EC 4.1.1.37)	1.01	1.01	1.01	1.03	0.99
Cj1244	Cj1244	Cj1244	Putative radical SAM domain protein	-1.01351	0.986667	1.18	0.94	0.84
Cj1245c	Cj1245c	Cj1245c	Putative membrane protein	-1.06007	0.943333	0.7	1.07	1.06
uvrC	uvrC	Cj1246c	UvrABC system protein C (Protein UvrC) (Excinuclease ABC subunit C)	1.85	1.85333	1.12	2.8	1.64
Cj1247c	Cj1247c	Cj1247c	Putative uncharacterized protein	-1.78571	0.56	0.44	0.47	0.77
guaA	guaA	Cj1248	GMP synthase [glutamine-hydrolyzing] (EC 6.3.5.2) (GMP synthetase) (Glutamine amidotransferase)	1.27	1.26667	1.37	1.13	1.3
Cj1249	Cj1249	Cj1249	Putative uncharacterized protein	-1.63934	0.61	0.52	0.73	0.58
purD	purD	Cj1250	Phosphoribosylamine--glycine ligase (EC 6.3.4.13) (GARS) (Glycinamide ribonucleotide synthetase) (Phosphoribosylglycinamide synthetase)	-1.19048	0.84	0.71	0.9	0.91
Cj1251	Cj1251	Cj1251	Putative uncharacterized protein	ND	ND	ND	ND	ND
Cj1252	Cj1252	Cj1252	Putative periplasmic protein	1.65	1.65333	1.8	1.58	1.58
pnp	pnp	Cj1253	Polyribonucleotide nucleotidyltransferase (EC 2.7.7.8) (Polynucleotide phosphorylase) (PNPase)	1.5	1.49667	1.54	1.7	1.25
Cj1254	Cj1254	Cj1254	Putative uncharacterized protein	2.6	2.6	1.57	3.34	2.89
Cj1255	Cj1255	Cj1255	Putative isomerase	1.32	1.31667	1.57	1.41	0.97
Cj1256c	Cj1256c	Cj1256c	Putative membrane protein	1.15	1.15	1.44	1.18	0.83
Cj1257c	Cj1257c	Cj1257c	Putative efflux pump	ND	ND	ND	ND	ND
Cj1258	Cj1258	Cj1258	Putative phosphotyrosine protein phosphatase (EC 3.1.3.48)	-1.27119	0.786667	0.76	1.07	0.53
porA	porA	Cj1259	Major outer membrane protein (Porin)	-1.1236	0.89	0.85	0.9	0.92
dnaJ	dnaJ	Cj1260c	Chaperone protein DnaJ	1.8	1.8	2.17	1.96	1.27
racR	Cj1261	Cj1261	Two-component regulator	-1.88679	0.53	0.4	0.38	0.81
racS	Cj1262	Cj1262	Two-component sensor (Histidine kinase)	-1.40845	0.71	0.65	0.6	0.88
recR	recR	Cj1263	Recombination protein RecR	ND	ND	ND	ND	ND
hydD	hydD	Cj1264c	Putative hydrogenase maturation protease	-1.91083	0.523333	0.47	0.52	0.58
hydC	hydC	Cj1265c	Ni/Fe-hydrogenase B-type cytochrome subunit	-1.25523	0.796667	1.01	0.6	0.78
hydB	hydB	Cj1266c	Ni/Fe-hydrogenase large subunit (EC 1.12.5.1)	-1.09091	0.916667	0.94	0.93	0.88
hydA	hydA	Cj1267c	Ni/Fe-hydrogenase small chain (EC 1.12.5.1)	-1.06383	0.94	0.97	0.87	0.98
mnmC	mnmC	Cj1268c	tRNA 5-methylaminomethyl-2-thiouridine biosynthesis bifunctional protein MnmC (tRNA mnm(5)s(2)U biosynthesis bifunctional protein) [Includes: tRNA (mnm(5)s(2)U34)-methyltransferase (EC 2.1.1.61); FAD-dependent cmnm(5)s(2)U34 oxidoreductase (EC 1.5.-.-)]	-1.08696	0.92	1.01	0.84	0.91
amiA	amiA	Cj1269c	N-acetylmuramoyl-L-alanine amidase (EC 3.5.1.28)	-1.10294	0.906667	0.9	0.9	0.92
Cj1270c	Cj1270c	Cj1270c	Putative 2-nitropropane dioxygenase,oxidoreductase protein	-1.28205	0.78	0.73	0.78	0.83
tyrS	tyrS	Cj1271c	Tyrosine--tRNA ligase (EC 6.1.1.1) (Tyrosyl-tRNA synthetase) (TyrRS)	-1.63043	0.613333	0.59	0.61	0.64
spoT	spoT	Cj1272c	Putative guanosine-3',5'-bis(Diphosphate) 3'-pyrophosphohydrolase (EC 3.1.7.2)	-1.20482	0.83	0.84	0.81	0.84
rpoZ	rpoZ	Cj1273	DNA-directed RNA polymerase subunit omega (RNAP omega subunit) (EC 2.7.7.6) (RNA polymerase omega subunit) (Transcriptase subunit omega)	-2.20588	0.453333	0.53	0.41	0.42
pyrH	pyrH	Cj1274c	Uridylate kinase (UK) (EC 2.7.4.22) (Uridine monophosphate kinase) (UMP kinase) (UMPK)	-1.2766	0.783333	0.77	0.71	0.87
Cj1275c	Cj1275c	Cj1275c	Putative peptidase M23 family protein	-2.80374	0.356667	0.4	0.42	0.25
Cj1276c	Cj1276c	Cj1276c	Putative integral membrane protein	-1.34529	0.743333	0.76	0.53	0.94
Cj1277c	Cj1277c	Cj1277c	Putative ABC transporter ATP-binding protein	1.33	1.32667	1.47	1.27	1.24
trmB	trmB	Cj1278c	tRNA (guanine-N(7)-)-methyltransferase (EC 2.1.1.33) (tRNA (guanine(46)-N(7))-methyltransferase) (tRNA(m7G46)-methyltransferase)	1.05	1.04667	0.82	1.1	1.22
Cj1279c	flpA	Cj1279c	Putative fibronectin domain-containing lipoprotein	-1.02389	0.976667	1.21	0.9	0.82
Cj1280c	Cj1280c	Cj1280c	Pseudouridine synthase (EC 5.4.99.-)	-1.35747	0.736667	0.78	0.7	0.73
mrdB	mrdB	Cj1282	RodA protein homolog	ND	ND	ND	ND	ND
ktrB	ktrB	Cj1283	Putative K+ uptake protein	ND	ND	ND	ND	ND
ktrA	ktrA	Cj1284	Putative K+ uptake protein	1.13	1.12667	1.14	1.2	1.04
Cj1285c	Cj1285c	Cj1285c	Putative uncharacterized protein	-1.02041	0.98	0.77	0.74	1.43
upp	upp	Cj1286c	Uracil phosphoribosyltransferase (EC 2.4.2.9) (UMP pyrophosphorylase) (UPRTase)	1.41	1.41333	1.5	1.55	1.19
Cj1287c	Cj1287c	Cj1287c	Malate oxidoreductase (EC 1.1.1.38)	-1.10294	0.906667	0.88	0.82	1.02
gltX	gltX2	Cj1288c	Glutamate--tRNA ligase 2 (EC 6.1.1.17) (Glutamyl-tRNA synthetase 2) (GluRS 2)	1.94	1.94333	1.82	2.11	1.9
Cj1289	Cj1289	Cj1289	Possible periplasmic protein	-2.6087	0.383333	0.44	0.38	0.33
accC	accC	Cj1290c	Biotin carboxylase (EC 6.3.4.14) (EC 6.4.1.2)	1.11	1.10667	0.87	1.05	1.4
accB	accB	Cj1291c	Putative biotin carboxyl carrier protein of acetyl-CoA carboxylase (EC 6.4.1.2)	1.06	1.06333	0.95	1.09	1.15
dcd	dcd	Cj1292	Deoxycytidine triphosphate deaminase (dCTP deaminase) (EC 3.5.4.13)	-1.12782	0.886667	0.84	0.94	0.88
pseB	pseB	Cj1293	UDP-N-acetylglucosamine 4,6-dehydratase (inverting) (EC 4.2.1.115) (Pseudaminic acid biosynthesis protein B) (UDP-GlcNAc-inverting 4,6-dehydratase)	-1.21457	0.823333	0.87	0.99	0.61
pseC	pseC	Cj1294	UDP-4-amino-4,6-dideoxy-N-acetyl-beta-L-altrosamine transaminase (EC 2.6.1.92) (Pseudaminic acid biosynthesis protein C)	1.4	1.39667	1.61	1.48	1.1
Cj1295	Cj1295	Cj1295	Putative uncharacterized protein	1.91	1.91333	1.99	2.29	1.46
Cj1298	Cj1298	Cj1298	Putative N-acetyltransferase	ND	ND	ND	ND	ND
acpP2	acpP2	Cj1299	Putative acyl carrier protein	-2.38095	0.42	0.33	0.41	0.52
Cj1300	Cj1300	Cj1300	Putative SAM domain containing methyltransferase	-1.5625	0.64	0.7	0.56	0.66
Cj1301	Cj1301	Cj1301	Putative uncharacterized protein	-1.0453	0.956667	0.97	0.96	0.94
Cj1302	Cj1302	Cj1302	Putative HAD-superfamily phosphatase, subfamily IIIC	1.11	1.11	1.13	1.11	1.09
fabH2	fabH2	Cj1303	Putative 3-oxoacyl-[acyl-carrier-protein] synthase 3 (EC 2.3.1.180) (3-oxoacyl-[acyl-carrier-protein] synthase III) (Beta-ketoacyl-ACP synthase III) (KAS III)	-1.21951	0.82	0.92	0.64	0.9
acpP3	acpP3	Cj1304	Putative acyl carrier protein	-1.59574	0.626667	0.42	0.81	0.65
Cj1305c	Cj1305c	Cj1305c	Putative uncharacterized protein	ND	ND	ND	ND	ND
Cj1306c	Cj1306c	Cj1306c	Putative uncharacterized protein	1.01	1.01	1.24	1.04	0.75
Cj1307	Cj1307	Cj1307	Putative amino acid activating enzyme (EC 6.3.2.-)	-1.2766	0.783333	0.8	0.66	0.89
Cj1308	Cj1308	Cj1308	Putative acyl carrier protein	-1.98675	0.503333	0.41	0.41	0.69
Cj1309c	Cj1309c	Cj1309c	Putative uncharacterized protein	-1.31004	0.763333	0.71	0.67	0.91
Cj1310c	Cj1310c	Cj1310c	Putative uncharacterized protein	-1.04167	0.96	1.1	1.03	0.75
pseF	pseF	Cj1311	Pseudaminic acid cytidylyltransferase (EC 2.7.7.81) (Pseudaminic acid biosynthesis protein F)	-1.23457	0.81	0.71	0.84	0.88
pseG	pseG	Cj1312	UDP-2,4-diacetamido-2,4,6-trideoxy-beta-L-altropyranose hydrolase (EC 3.6.1.57) (Pseudaminic acid biosynthesis protein G)	-1.33333	0.75	0.69	0.76	0.8
pseH	pseH	Cj1313	Acetyltransferase PseH (EC 2.3.1.-) (Pseudaminic acid biosynthesis protein H)	ND	ND	ND	ND	ND
hisF	hisF	Cj1314	Putative imidazole glycerol phosphate synthase subunit hisF2 (EC 4.1.3.-) (IGP synthase cyclase subunit) (IGP synthase subunit hisF2) (ImGP synthase subunit hisF2) (IGPS subunit hisF2)	-1.21951	0.82	0.71	0.8	0.95
hisH	hisH1	Cj1315c	Imidazole glycerol phosphate synthase subunit HisH 1 (EC 2.4.2.-) (IGP synthase glutamine amidotransferase subunit 1) (IGP synthase subunit HisH 1) (ImGP synthase subunit HisH 1) (IGPS subunit HisH 1)	-1.04167	0.96	1.08	0.93	0.87
pseA	pseA	Cj1316c	Pseudaminic acid biosynthesis PseA protein	-1.1583	0.863333	0.93	0.87	0.79
pseI	pseI neuB3	Cj1317	Pseudaminic acid synthase (EC 2.5.1.97) (Pseudaminic acid biosynthesis protein I)	1.01	1.01	0.9	0.9	1.23
Cj1318	Cj1318	Cj1318	Uncharacterized protein	ND	ND	ND	ND	ND
Cj1319	Cj1319	Cj1319	Putative nucleotide sugar dehydratase	1.02	1.01667	1.09	1.11	0.85
Cj1320	Cj1320	Cj1320	Putative aminotransferase (DegT family)	1.11	1.11	1.31	0.95	1.07
Cj1324	Cj1324	Cj1324	Putative uncharacterized protein	1.01	1.01333	1.03	0.93	1.08
Cj1325	Cj1325	Cj1325	Putative methyltransferase	1.16	1.16333	1.07	1.54	0.88
neuB2	neuB2	Cj1327	N-acetylneuraminic acid synthetase (EC 4.1.3.-)	1.4	1.40333	1.35	1.45	1.41
neuC2	neuC2	Cj1328	Putative UDP-N-acetylglucosamine 2-epimerase (EC 5.1.3.14)	1.11	1.11	0.97	0.96	1.4
Cj1329	Cj1329	Cj1329	Putative sugar-phosphate nucleotide transferase	1	1	1.18	1.04	0.78
Cj1330	Cj1330	Cj1330	Putative uncharacterized protein	1.78	1.77667	1.28	2.32	1.73
ptmB	ptmB	Cj1331	Acylneuraminate cytidylyltransferase (Flagellin modification) (EC 2.7.7.43)	1.14	1.14333	1.04	1.2	1.19
ptmA	ptmA	Cj1332	Putative oxidoreductase (Flagellin modification)	1.23	1.22667	1.11	1.61	0.96
pseD	pseD	Cj1333	PseD protein	1.1	1.10333	1.36	1.08	0.87
Cj1334	maf3	Cj1334	Putative uncharacterized protein maf3	1	1.00333	1.01	1.02	0.98
Cj1335	Cj1335	Cj1335	Putative uncharacterized protein maf1 (Putative uncharacterized protein maf4)	-1.30435	0.766667	0.84	0.46	1
pseE	pseE	Cj1337	PseE protein	1.01	1.00667	1.23	0.98	0.81
flaB	flaB	Cj1338c	Flagellin B	1.11	1.11333	1.38	1.18	0.78
flaA	flaA	Cj1339c	Flagellin A	-1.27119	0.786667	0.79	0.81	0.76
Cj1340c	Cj1340c	Cj1340c	Putative uncharacterized protein	1.07	1.07333	1.09	1	1.13
Cj1341c	maf6	Cj1341c	Putative uncharacterized protein maf6	1.12	1.12	1.23	1.24	0.89
Cj1342c	maf7	Cj1342c	Putative uncharacterized protein maf7	1.67	1.67333	1.13	1.39	2.5
Cj1343c	Cj1343c	Cj1343c	Putative periplasmic protein	1.63	1.63	2.4	1.34	1.15
Cj1344c	gcp	Cj1344c	Probable tRNA threonylcarbamoyladenosine biosynthesis protein Gcp (t(6)A37 threonylcarbamoyladenosine biosynthesis protein)	1.3	1.30333	1.4	1.34	1.17
Cj1345c	pgp1	Cj1345c	Putative periplasmic protein	-1.03093	0.97	0.75	1.05	1.11
dxr	dxr	Cj1346c	1-deoxy-D-xylulose 5-phosphate reductoisomerase (DXP reductoisomerase) (EC 1.1.1.267) (1-deoxyxylulose-5-phosphate reductoisomerase) (2-C-methyl-D-erythritol 4-phosphate synthase)	-1.0453	0.956667	0.73	1.03	1.11
cdsA	cdsA	Cj1347c	Phosphatidate cytidylyltransferase (EC 2.7.7.41)	ND	ND	ND	ND	ND
Cj1348c	Cj1348c	Cj1348c	Putative coiled-coil protein	ND	ND	ND	ND	ND
Cj1349c	Cj1349c	Cj1349c	Putative fibronectin/fibrinogen-binding protein	-1.33929	0.746667	0.74	0.64	0.86
mobA	mobA	Cj1350	Molybdenum cofactor guanylyltransferase (MoCo guanylyltransferase) (EC 2.7.7.77) (GTP:molybdopterin guanylyltransferase) (Mo-MPT guanylyltransferase) (Molybdopterin guanylyltransferase) (Molybdopterin-guanine dinucleotide synthase) (MGD synthase)	ND	ND	ND	ND	ND
pldA	pldA	Cj1351	Phospholipase A (EC 3.1.1.32)	1.91	1.90667	1.82	0.84	3.06
ceuB	ceuB	Cj1352	Enterochelin uptake permease	ND	ND	ND	ND	ND
ceuC	ceuC	Cj1353	Enterochelin uptake permease	ND	ND	ND	ND	ND
ceuD	ceuD	Cj1354	Enterochelin uptake ATP-binding protein	3.08	3.08333	4.66	1.44	3.15
ceuE	ceuE	Cj1355	Enterochelin uptake periplasmic binding protein	1.52	1.51667	1.85	1.18	1.52
Cj1356c	Cj1356c	Cj1356c	Putative integral membrane protein	-1.52284	0.656667	0.33	0.76	0.88
nrfA	nrfA	Cj1357c	Putative periplasmic cytochrome C (EC 1.7.2.2)	1.11	1.11	1.1	1.15	1.08
nrfH	Cj1358c	Cj1358c	Putative periplasmic cytochrome C	-1.16732	0.856667	0.36	1.01	1.2
ppk	ppk	Cj1359	Polyphosphate kinase (EC 2.7.4.1) (ATP-polyphosphate phosphotransferase) (Polyphosphoric acid kinase)	-1.04895	0.953333	0.88	1.04	0.94
Cj1361c	Cj1361c	Cj1361c	Putative uncharacterized protein	-1.88679	0.53	0.54	0.53	0.52
ruvB	ruvB	Cj1362	Holliday junction ATP-dependent DNA helicase RuvB (EC 3.6.4.12)	1.13	1.13333	1.37	1.15	0.88
amaA	amaA	Cj1363	Acid membrane antigen A	1.91	1.91	1.9	1.93	1.9
fumC	fumC	Cj1364c	Fumarate hydratase class II (Fumarase C) (EC 4.2.1.2)	-1.53846	0.65	0.68	0.74	0.53
Cj1365c	Cj1365c	Cj1365c	Putative secreted serine protease (EC 3.4.21.-)	-1.20482	0.83	0.69	0.72	1.08
glmS	glmS	Cj1366c	Glutamine--fructose-6-phosphate aminotransferase [isomerizing] (EC 2.6.1.16) (D-fructose-6-phosphate amidotransferase) (GFAT) (Glucosamine-6-phosphate synthase) (Hexosephosphate aminotransferase) (L-glutamine--D-fructose-6-phosphate amidotransferase)	1.36	1.36	1.41	1.13	1.54
Cj1367c	Cj1367c	Cj1367c	Putative nucleotidyltransferase	-1.46341	0.683333	0.73	0.66	0.66
Cj1368	Cj1368	Cj1368	Putative radical SAM domain protein	1.1	1.09667	1.06	1.09	1.14
Cj1369	Cj1369	Cj1369	Putative permease	1.19	1.19	1.27	1	1.3
Cj1370	Cj1370	Cj1370	Putative nucleotide phosphoribosyltransferase	-1.33929	0.746667	0.64	0.75	0.85
Cj1371	Cj1371	Cj1371	Putative periplasmic protein (VacJ homolog)	1.92	1.92333	1.74	1.96	2.07
Cj1372	Cj1372	Cj1372	Putative periplasmic protein	ND	ND	ND	ND	ND
Cj1373	Cj1373	Cj1373	Putative integral membrane protein	1.41	1.41	1.43	1.44	1.36
Cj1374c	Cj1374c	Cj1374c	Non-canonical purine NTP pyrophosphatase (EC 3.6.1.19) (Non-standard purine NTP pyrophosphatase) (Nucleoside-triphosphate diphosphatase) (Nucleoside-triphosphate pyrophosphatase) (NTPase)	1.39	1.39	1.49	1.45	1.23
Cj1375	Cj1375	Cj1375	Putative multidrug efflux transporter	1.55	1.55	1.35	1.74	ND
Cj1376	Cj1376	Cj1376	Putative periplasmic protein	ND	ND	ND	ND	ND
Cj1377c	Cj1377c	Cj1377c	Putative ferredoxin	-1.2605	0.793333	0.94	0.72	0.72
selA	selA	Cj1378	L-seryl-tRNA(Sec) selenium transferase (EC 2.9.1.1) (Selenocysteine synthase) (Sec synthase) (Selenocysteinyl-tRNA(Sec) synthase)	2.24	2.24333	1.72	2.91	2.1
selB	selB	Cj1379	Putative selenocysteine-specific elongation factor	1.29	1.28667	1.61	1.17	1.08
Cj1380	Cj1380	Cj1380	Putative periplasmic protein	-1.5625	0.64	0.56	0.71	0.65
Cj1381	Cj1381	Cj1381	Putative lipoprotein	ND	ND	ND	ND	ND
fldA	fldA	Cj1382c	Flavodoxin	-1.48515	0.673333	0.66	0.66	0.7
Cj1383c	Cj1383c	Cj1383c	Putative uncharacterized protein	ND	ND	ND	ND	ND
Cj1384c	Cj1384c	Cj1384c	Putative uncharacterized protein	ND	ND	ND	ND	ND
katA	katA	Cj1385	Catalase (EC 1.11.1.6)	1.96	1.96	1.78	2	2.1
Cj1386	Cj1386	Cj1386	Ankyrin-repeat containing protein	ND	ND	ND	ND	ND
Cj1387c	Cj1387c	Cj1387c	Helix-turn-helix containing protein	-2.83019	0.353333	0.2	0.32	0.54
Cj1388	Cj1388	Cj1388	Putative endoribonuclease L-PSP	1.52	1.51667	1.7	1.41	1.44
Cj1392	metC' Cj1392	Cj1392	Putative cystathionine beta-lyase, N-terminus (EC 4.4.1.8)	10.66	10.6633	2.49	26.21	3.29
Cj1393	metC' Cj1393	Cj1393	Putative cystathionine beta-lyase (EC 4.4.1.8)	2.88	2.88333	3.35	1.24	4.06
Cj1394	Cj1394	Cj1394	Putative fumarate lyase	3.26	3.25667	1.64	4.92	3.21
Cj1397	Cj1397	Cj1397	Uncharacterized protein Cj1397	ND	ND	ND	ND	ND
feoB	feoB	Cj1398	Ferrous iron transport protein B homolog	1.21	1.21	1.42	1.18	1.03
hydA2	hydA2	Cj1399c	Putative Ni/Fe-hydrogenase small subunit	-1.80723	0.553333	0.57	0.51	0.58
fabI	fabI	Cj1400c	Enoyl-[acyl-carrier-protein] reductase [NADH] (EC 1.3.1.9)	-1.07143	0.933333	0.86	0.93	1.01
tpiA	tpiA	Cj1401c	Triosephosphate isomerase (TIM) (EC 5.3.1.1) (Triose-phosphate isomerase)	-1.20968	0.826667	0.77	0.87	0.84
pgk	pgk	Cj1402c	Phosphoglycerate kinase (EC 2.7.2.3)	1.12	1.11667	1.2	1.07	1.08
gapA	gapA	Cj1403c	Glyceraldehyde 3-phosphate dehydrogenase	-1.07527	0.93	0.88	1.01	0.9
nadD	nadD	Cj1404	Probable nicotinate-nucleotide adenylyltransferase (EC 2.7.7.18) (Deamido-NAD(+) diphosphorylase) (Deamido-NAD(+) pyrophosphorylase) (Nicotinate mononucleotide adenylyltransferase) (NaMN adenylyltransferase)	-1.10701	0.903333	0.81	0.87	1.03
Cj1405	rsfS	Cj1405	Ribosomal silencing factor RsfS	1.09	1.08667	1.14	1.11	1.01
Cj1406c	Cj1406c	Cj1406c	Putative periplasmic protein	-4.05405	0.246667	0.2	0.26	0.28
Cj1407c	Cj1407c	Cj1407c	Putative phospho-sugar mutase (EC 5.4.2.-)	1.43	1.43	1.36	1.32	1.61
fliL	fliL	Cj1408	Putative flagellar protein	-1.0274	0.973333	0.89	1	1.03
acpS	acpS	Cj1409	Holo-[acyl-carrier-protein] synthase (Holo-ACP synthase) (EC 2.7.8.7) (4'-phosphopantetheinyl transferase AcpS)	-1.47059	0.68	0.74	0.62	ND
[truncated: 296 more rows]

## Sheet: Proteomics DA proteins
PROTEOMICS BIOFILM VERSUS PLANKTONIC					FINAL TRIPLICATE + MEAN (n-FOLD)
[truncated: 1,583 more rows]

[truncated: 1 more sheets: Comparative RNAseq and proteomi]
